# Supplementary material for: Chemical modulation of transcriptionally enriched signaling pathways to optimize the conversion of fibroblasts into neurons
Source: eLife. 2019 May 17;8:e41356. doi: 10.7554/eLife.41356 (PMC6524968; doi:10.7554/eLife.41356)
Supplement: Figure 2—source data 1. [file elife-41356-fig2-data1.xls]

## Sheet: Sheet0
© 2000-2017 QIAGEN. All rights reserved.
Ingenuity Canonical Pathways	AnalysisName	-log(p-value)	Ratio	z-score	Molecules
Diphthamide Biosynthesis	X1yr_O6_F_exp_int.count - 2017-06-29 01:16 PM	2.91	1	#NUM!	EEF2
Diphthamide Biosynthesis	X1yr_O6_d1_iN.count - 2017-06-29 01:14 PM	1.5	1	#NUM!	EEF2
Diphthamide Biosynthesis	X1yr_O6_3d.count - 2017-06-29 01:18 PM	1.63	1	#NUM!	EEF2
Diphthamide Biosynthesis	X1yr_O6_6d.count - 2017-06-29 01:19 PM	1.39	1	#NUM!	EEF2
Diphthamide Biosynthesis	X1yr_O6_12d.count - 2017-06-29 01:20 PM	1.4	1	#NUM!	EEF2
Diphthamide Biosynthesis	X1yr_O6_18d.count - 2017-06-29 01:20 PM	1.5	1	#NUM!	EEF2
Diphthamide Biosynthesis	X1yr_O6_24d.count - 2017-06-29 01:22 PM	1.61	1	#NUM!	EEF2
Polyamine Regulation in Colon Cancer	X1yr_O6_F_exp_int.count - 2017-06-29 01:16 PM	1.87	0.0909	#NUM!	OAZ1
Polyamine Regulation in Colon Cancer	X1yr_O6_d1_iN.count - 2017-06-29 01:14 PM	3.58	0.364	#NUM!	TCF4,OAZ1,CTNNB1,ODC1
Polyamine Regulation in Colon Cancer	X1yr_O6_3d.count - 2017-06-29 01:18 PM	0.635	0.0909	#NUM!	OAZ1
Polyamine Regulation in Colon Cancer	X1yr_O6_6d.count - 2017-06-29 01:19 PM	2.07	0.273	#NUM!	TCF4,OAZ1,CTNNB1
Polyamine Regulation in Colon Cancer	X1yr_O6_12d.count - 2017-06-29 01:20 PM	2.1	0.273	#NUM!	TCF4,OAZ1,CTNNB1
Polyamine Regulation in Colon Cancer	X1yr_O6_18d.count - 2017-06-29 01:20 PM	2.36	0.273	#NUM!	TCF4,OAZ1,CTNNB1
Polyamine Regulation in Colon Cancer	X1yr_O6_24d.count - 2017-06-29 01:22 PM	0.617	0.0909	#NUM!	OAZ1
Interferon Signaling	X1yr_O6_F_exp_int.count - 2017-06-29 01:16 PM	1.61	0.05	#NUM!	IFITM3
Interferon Signaling	X1yr_O6_3d.count - 2017-06-29 01:18 PM	0.419	0.05	#NUM!	IFITM3
Interferon Signaling	X1yr_O6_6d.count - 2017-06-29 01:19 PM	0.25	0.05	#NUM!	IFITM3
Interferon Signaling	X1yr_O6_12d.count - 2017-06-29 01:20 PM	0.257	0.05	#NUM!	IFITM3
Interferon Signaling	X1yr_O6_18d.count - 2017-06-29 01:20 PM	0.88	0.1	#NUM!	IFITM3,STAT1
Interferon Signaling	X1yr_O6_24d.count - 2017-06-29 01:22 PM	1.06	0.1	#NUM!	STAT2,STAT1
Glutamate Receptor Signaling	X1yr_O6_F_exp_int.count - 2017-06-29 01:16 PM	1.26	0.0217	#NUM!	PICK1
Glutamate Receptor Signaling	X1yr_O6_d1_iN.count - 2017-06-29 01:14 PM	0.369	0.0435	#NUM!	GNB1,CALM1 (includes others)
Glutamate Receptor Signaling	X1yr_O6_6d.count - 2017-06-29 01:19 PM	0.251	0.0435	#NUM!	GNB1,CALM1 (includes others)
Glutamate Receptor Signaling	X1yr_O6_12d.count - 2017-06-29 01:20 PM	0.262	0.0435	#NUM!	GNB1,CALM1 (includes others)
Glutamate Receptor Signaling	X1yr_O6_18d.count - 2017-06-29 01:20 PM	0.363	0.0435	#NUM!	GNB1,CALM1 (includes others)
Glutamate Receptor Signaling	X1yr_O6_24d.count - 2017-06-29 01:22 PM	0.499	0.0435	#NUM!	GNB1,CALM1 (includes others)
Angiopoietin Signaling	X1yr_O6_F_exp_int.count - 2017-06-29 01:16 PM	1.2	0.0189	#NUM!	TNIP1
Regulation of Actin-based Motility by Rho	X1yr_O6_F_exp_int.count - 2017-06-29 01:16 PM	1.19	0.0185	#NUM!	MYL12B
Regulation of Actin-based Motility by Rho	X1yr_O6_d1_iN.count - 2017-06-29 01:14 PM	1.57	0.0926	#NUM!	ITGB1,RHOA,ACTB,PFN2,PPP1CB
Regulation of Actin-based Motility by Rho	X1yr_O6_3d.count - 2017-06-29 01:18 PM	2.06	0.0926	#NUM!	ITGB1,RND3,RHOA,ACTB,PFN2
Regulation of Actin-based Motility by Rho	X1yr_O6_6d.count - 2017-06-29 01:19 PM	1.67	0.111	#NUM!	ITGB1,ACTR2,RND3,RHOA,ACTB,ITGA5
Regulation of Actin-based Motility by Rho	X1yr_O6_12d.count - 2017-06-29 01:20 PM	1.72	0.111	#NUM!	ITGB1,ACTR2,MPRIP,RND3,RHOA,ACTB
Regulation of Actin-based Motility by Rho	X1yr_O6_18d.count - 2017-06-29 01:20 PM	1.04	0.0741	#NUM!	ITGB1,RND3,RHOA,ACTB
Regulation of Actin-based Motility by Rho	X1yr_O6_24d.count - 2017-06-29 01:22 PM	1.35	0.0741	#NUM!	ITGB1,RND3,RHOA,ACTB
Neuregulin Signaling	X1yr_O6_F_exp_int.count - 2017-06-29 01:16 PM	1.11	0.0154	#NUM!	PICK1
Neuregulin Signaling	X1yr_O6_d1_iN.count - 2017-06-29 01:14 PM	1.27	0.0769	#NUM!	ITGB1,HSP90B1,HSP90AB1,DCN,HSP90AA1
Neuregulin Signaling	X1yr_O6_3d.count - 2017-06-29 01:18 PM	1.73	0.0769	#NUM!	ITGB1,HSP90B1,HSP90AB1,DCN,HSP90AA1
Neuregulin Signaling	X1yr_O6_6d.count - 2017-06-29 01:19 PM	1.33	0.0923	#NUM!	ITGB1,HSP90B1,HSP90AB1,DCN,ITGA5,HSP90AA1
Neuregulin Signaling	X1yr_O6_12d.count - 2017-06-29 01:20 PM	0.947	0.0769	#NUM!	ITGB1,HSP90B1,HSP90AB1,DCN,HSP90AA1
Neuregulin Signaling	X1yr_O6_18d.count - 2017-06-29 01:20 PM	1.26	0.0769	#NUM!	ITGB1,HSP90B1,HSP90AB1,DCN,HSP90AA1
Neuregulin Signaling	X1yr_O6_24d.count - 2017-06-29 01:22 PM	1.65	0.0769	#NUM!	ITGB1,HSP90B1,HSP90AB1,DCN,HSP90AA1
PAK Signaling	X1yr_O6_F_exp_int.count - 2017-06-29 01:16 PM	1.07	0.0139	#NUM!	MYL12B
PAK Signaling	X1yr_O6_3d.count - 2017-06-29 01:18 PM	0.615	0.0417	#NUM!	ITGB1,PDGFRA,PDGFRB
PAK Signaling	X1yr_O6_6d.count - 2017-06-29 01:19 PM	0.78	0.0694	#NUM!	ITGB1,FGFR1,PDGFRA,ITGA5,PDGFRB
PAK Signaling	X1yr_O6_12d.count - 2017-06-29 01:20 PM	0.499	0.0556	#NUM!	ITGB1,FGFR1,PDGFRA,PDGFRB
PAK Signaling	X1yr_O6_18d.count - 2017-06-29 01:20 PM	0.708	0.0556	#NUM!	ITGB1,FGFR1,PDGFRA,PDGFRB
PAK Signaling	X1yr_O6_24d.count - 2017-06-29 01:22 PM	0.578	0.0417	#NUM!	ITGB1,PDGFRA,PDGFRB
Cdc42 Signaling	X1yr_O6_F_exp_int.count - 2017-06-29 01:16 PM	1.06	0.0135	#NUM!	MYL12B
Cdc42 Signaling	X1yr_O6_d1_iN.count - 2017-06-29 01:14 PM	1.08	0.0676	#NUM!	B2M,ITGB1,HLA-A,HLA-B,PPP1CB
Cdc42 Signaling	X1yr_O6_3d.count - 2017-06-29 01:18 PM	1.01	0.0541	#NUM!	B2M,ITGB1,HLA-A,HLA-B
Cdc42 Signaling	X1yr_O6_6d.count - 2017-06-29 01:19 PM	1.11	0.0811	#NUM!	B2M,ITGB1,ACTR2,HLA-A,HLA-B,ITGA5
Cdc42 Signaling	X1yr_O6_12d.count - 2017-06-29 01:20 PM	1.15	0.0811	#NUM!	B2M,ITGB1,ACTR2,MPRIP,HLA-A,HLA-B
Cdc42 Signaling	X1yr_O6_18d.count - 2017-06-29 01:20 PM	0.679	0.0541	#NUM!	B2M,ITGB1,HLA-A,HLA-B
Cdc42 Signaling	X1yr_O6_24d.count - 2017-06-29 01:22 PM	0.954	0.0541	#NUM!	B2M,ITGB1,HLA-A,HLA-B
Cellular Effects of Sildenafil (Viagra)	X1yr_O6_F_exp_int.count - 2017-06-29 01:16 PM	1.05	0.0132	#NUM!	MYL12B
Cellular Effects of Sildenafil (Viagra)	X1yr_O6_d1_iN.count - 2017-06-29 01:14 PM	1.5	0.0789	#NUM!	CALM1 (includes others),GNAS,ACTB,PPP1CB,ACTG1,PRKAR1A
Cellular Effects of Sildenafil (Viagra)	X1yr_O6_3d.count - 2017-06-29 01:18 PM	1.47	0.0658	#NUM!	GNAS,PDIA3,ACTB,ACTG1,PRKAR1A
Cellular Effects of Sildenafil (Viagra)	X1yr_O6_6d.count - 2017-06-29 01:19 PM	1.47	0.0921	#NUM!	CALM1 (includes others),MYH9,GNAS,PDIA3,ACTB,ACTG1,PRKAR1A
Cellular Effects of Sildenafil (Viagra)	X1yr_O6_12d.count - 2017-06-29 01:20 PM	2.01	0.105	#NUM!	CALM1 (includes others),MYH9,MPRIP,GNAS,PDIA3,ACTB,ACTG1,PRKAR1A
Cellular Effects of Sildenafil (Viagra)	X1yr_O6_18d.count - 2017-06-29 01:20 PM	1.47	0.0789	#NUM!	CALM1 (includes others),GNAS,PDIA3,ACTB,ACTG1,PRKAR1A
Cellular Effects of Sildenafil (Viagra)	X1yr_O6_24d.count - 2017-06-29 01:22 PM	1.95	0.0789	#NUM!	CALM1 (includes others),GNAS,PDIA3,ACTB,ACTG1,PRKAR1A
RhoA Signaling	X1yr_O6_F_exp_int.count - 2017-06-29 01:16 PM	1.05	0.0132	#NUM!	MYL12B
RhoA Signaling	X1yr_O6_d1_iN.count - 2017-06-29 01:14 PM	1.5	0.0789	#NUM!	RHOA,ACTB,PFN2,PPP1CB,ACTG1,SEPT2
RhoA Signaling	X1yr_O6_3d.count - 2017-06-29 01:18 PM	2.69	0.0921	#NUM!	RND3,RHOA,ACTB,PFN2,SEPT11,ACTG1,SEPT2
RhoA Signaling	X1yr_O6_6d.count - 2017-06-29 01:19 PM	1.47	0.0921	#NUM!	ACTR2,RND3,RHOA,ACTB,SEPT11,ACTG1,SEPT2
RhoA Signaling	X1yr_O6_12d.count - 2017-06-29 01:20 PM	2.01	0.105	#NUM!	ACTR2,MPRIP,RND3,RHOA,ACTB,SEPT11,ACTG1,SEPT2
RhoA Signaling	X1yr_O6_18d.count - 2017-06-29 01:20 PM	1.47	0.0789	#NUM!	RND3,RHOA,ACTB,SEPT11,ACTG1,SEPT2
RhoA Signaling	X1yr_O6_24d.count - 2017-06-29 01:22 PM	1.95	0.0789	#NUM!	RND3,RHOA,ACTB,SEPT11,ACTG1,SEPT2
p70S6K Signaling	X1yr_O6_F_exp_int.count - 2017-06-29 01:16 PM	0.976	0.0111	#NUM!	EEF2
p70S6K Signaling	X1yr_O6_d1_iN.count - 2017-06-29 01:14 PM	1.2	0.0667	#NUM!	YWHAQ,YWHAG,YWHAE,EEF2,YWHAB,YWHAZ
p70S6K Signaling	X1yr_O6_6d.count - 2017-06-29 01:19 PM	0.523	0.0556	#NUM!	YWHAG,EEF2,YWHAB,PDIA3,FGFR1
p70S6K Signaling	X1yr_O6_12d.count - 2017-06-29 01:20 PM	0.549	0.0556	#NUM!	YWHAG,EEF2,YWHAB,PDIA3,FGFR1
p70S6K Signaling	X1yr_O6_18d.count - 2017-06-29 01:20 PM	0.8	0.0556	#NUM!	YWHAG,EEF2,YWHAB,PDIA3,FGFR1
p70S6K Signaling	X1yr_O6_24d.count - 2017-06-29 01:22 PM	0.412	0.0333	#NUM!	YWHAG,EEF2,PDIA3
Gα12/13 Signaling	X1yr_O6_F_exp_int.count - 2017-06-29 01:16 PM	0.945	0.0103	#NUM!	MYL12B
RhoGDI Signaling	X1yr_O6_F_exp_int.count - 2017-06-29 01:16 PM	0.916	0.00962	#NUM!	MYL12B
RhoGDI Signaling	X1yr_O6_d1_iN.count - 2017-06-29 01:14 PM	2.27	0.0865	#NUM!	GNB1,ITGB1,GDI1,GNAS,RHOA,ACTB,RACK1,GDI2,ACTG1
RhoGDI Signaling	X1yr_O6_3d.count - 2017-06-29 01:18 PM	2.5	0.0769	#NUM!	GNB1,ITGB1,GNAS,RND3,RHOA,ACTB,RACK1,ACTG1
RhoGDI Signaling	X1yr_O6_6d.count - 2017-06-29 01:19 PM	2.51	0.106	#NUM!	GNB1,ITGB1,ACTR2,GNAS,RND3,RHOA,ACTB,RACK1,CD44,ITGA5,ACTG1
RhoGDI Signaling	X1yr_O6_12d.count - 2017-06-29 01:20 PM	1.67	0.0865	#NUM!	GNB1,ITGB1,ACTR2,GNAS,RND3,RHOA,ACTB,RACK1,ACTG1
RhoGDI Signaling	X1yr_O6_18d.count - 2017-06-29 01:20 PM	2.24	0.0865	#NUM!	GNB1,ITGB1,GNAS,RND3,RHOA,ACTB,RACK1,ACTG1,GNG12
RhoGDI Signaling	X1yr_O6_24d.count - 2017-06-29 01:22 PM	2.97	0.0865	#NUM!	GNB1,ITGB1,GNAS,RND3,RHOA,ACTB,RACK1,CD44,ACTG1
CXCR4 Signaling	X1yr_O6_F_exp_int.count - 2017-06-29 01:16 PM	0.901	0.00926	#NUM!	MYL12B
CXCR4 Signaling	X1yr_O6_d1_iN.count - 2017-06-29 01:14 PM	0.353	0.037	#NUM!	GNB1,GNAS,RHOA,RACK1
CXCR4 Signaling	X1yr_O6_3d.count - 2017-06-29 01:18 PM	1.37	0.0556	#NUM!	GNB1,GNAS,RND3,RHOA,RACK1,CXCL12
CXCR4 Signaling	X1yr_O6_6d.count - 2017-06-29 01:19 PM	0.832	0.0648	#NUM!	GNB1,GNAS,RND3,RHOA,FGFR1,RACK1,CXCL12
CXCR4 Signaling	X1yr_O6_12d.count - 2017-06-29 01:20 PM	0.872	0.0648	#NUM!	GNB1,GNAS,RND3,RHOA,FGFR1,RACK1,CXCL12
CXCR4 Signaling	X1yr_O6_18d.count - 2017-06-29 01:20 PM	1.67	0.0741	#NUM!	GNB1,GNAS,RND3,RHOA,FGFR1,RACK1,CXCL12,GNG12
CXCR4 Signaling	X1yr_O6_24d.count - 2017-06-29 01:22 PM	1.29	0.0556	#NUM!	GNB1,GNAS,RND3,RHOA,RACK1,CXCL12
Calcium Signaling	X1yr_O6_F_exp_int.count - 2017-06-29 01:16 PM	0.832	0.00781	#NUM!	TPM2
Calcium Signaling	X1yr_O6_d1_iN.count - 2017-06-29 01:14 PM	0.424	0.0391	#NUM!	CALM1 (includes others),CALR,CHRNA3,ATP2B4,PRKAR1A
Calcium Signaling	X1yr_O6_3d.count - 2017-06-29 01:18 PM	0.729	0.0391	#NUM!	CALR,ATP2B1,ASPH,ATP2A2,PRKAR1A
Calcium Signaling	X1yr_O6_6d.count - 2017-06-29 01:19 PM	1.13	0.0703	#NUM!	CALM1 (includes others),CALR,MYH9,ATP2B1,ASPH,ATP2A2,CHRNA3,ATP2B4,PRKAR1A
Calcium Signaling	X1yr_O6_12d.count - 2017-06-29 01:20 PM	1.18	0.0703	#NUM!	CALM1 (includes others),CALR,MYH9,ATP2B1,ASPH,ATP2A2,CHRNA3,ATP2B4,PRKAR1A
Calcium Signaling	X1yr_O6_18d.count - 2017-06-29 01:20 PM	0.652	0.0469	#NUM!	CALM1 (includes others),CALR,ASPH,ATP2A2,CHRNA3,PRKAR1A
Calcium Signaling	X1yr_O6_24d.count - 2017-06-29 01:22 PM	1.01	0.0469	#NUM!	CALM1 (includes others),CALR,ASPH,ATP2A2,CHRNA3,PRKAR1A
Thrombin Signaling	X1yr_O6_F_exp_int.count - 2017-06-29 01:16 PM	0.829	0.00775	#NUM!	MYL12B
Thrombin Signaling	X1yr_O6_d1_iN.count - 2017-06-29 01:14 PM	0.417	0.0388	#NUM!	GNB1,GNAS,RHOA,RACK1,PPP1CB
Thrombin Signaling	X1yr_O6_3d.count - 2017-06-29 01:18 PM	1.07	0.0465	#NUM!	GNB1,GNAS,RND3,PDIA3,RHOA,RACK1
Thrombin Signaling	X1yr_O6_6d.count - 2017-06-29 01:19 PM	0.573	0.0543	#NUM!	GNB1,GNAS,RND3,PDIA3,RHOA,FGFR1,RACK1
Thrombin Signaling	X1yr_O6_12d.count - 2017-06-29 01:20 PM	0.862	0.062	#NUM!	GNB1,MPRIP,GNAS,RND3,PDIA3,RHOA,FGFR1,RACK1
Thrombin Signaling	X1yr_O6_18d.count - 2017-06-29 01:20 PM	1.27	0.062	#NUM!	GNB1,GNAS,RND3,PDIA3,RHOA,FGFR1,RACK1,GNG12
Thrombin Signaling	X1yr_O6_24d.count - 2017-06-29 01:22 PM	0.995	0.0465	#NUM!	GNB1,GNAS,RND3,PDIA3,RHOA,RACK1
NF-κB Signaling	X1yr_O6_F_exp_int.count - 2017-06-29 01:16 PM	0.826	0.00769	#NUM!	TNIP1
NF-κB Signaling	X1yr_O6_3d.count - 2017-06-29 01:18 PM	0.71	0.0385	#NUM!	PDGFRA,IL1R1,IGF2R,MAP4K4,PDGFRB
NF-κB Signaling	X1yr_O6_6d.count - 2017-06-29 01:19 PM	0.563	0.0538	#NUM!	TGFBR2,FGFR1,PDGFRA,IL1R1,IGF2R,MAP4K4,PDGFRB
NF-κB Signaling	X1yr_O6_12d.count - 2017-06-29 01:20 PM	0.596	0.0538	#NUM!	TGFBR2,FGFR1,PDGFRA,IL1R1,IGF2R,MAP4K4,PDGFRB
NF-κB Signaling	X1yr_O6_18d.count - 2017-06-29 01:20 PM	0.632	0.0462	#NUM!	TGFBR2,FGFR1,PDGFRA,IL1R1,IGF2R,PDGFRB
NF-κB Signaling	X1yr_O6_24d.count - 2017-06-29 01:22 PM	0.656	0.0385	#NUM!	PDGFRA,IL1R1,IGF2R,MAP4K4,PDGFRB
RAR Activation	X1yr_O6_F_exp_int.count - 2017-06-29 01:16 PM	0.823	0.00763	#NUM!	TNIP1
IL-8 Signaling	X1yr_O6_F_exp_int.count - 2017-06-29 01:16 PM	0.808	0.00735	#NUM!	MYL12B
IL-8 Signaling	X1yr_O6_3d.count - 2017-06-29 01:18 PM	0.984	0.0441	#NUM!	GNB1,GNAS,RND3,RHOA,RACK1,MAP4K4
IL-8 Signaling	X1yr_O6_6d.count - 2017-06-29 01:19 PM	0.732	0.0588	#NUM!	GNB1,GNAS,RND3,RHOA,FGFR1,RACK1,CCND1,MAP4K4
IL-8 Signaling	X1yr_O6_12d.count - 2017-06-29 01:20 PM	0.537	0.0515	#NUM!	GNB1,GNAS,RND3,RHOA,FGFR1,RACK1,MAP4K4
IL-8 Signaling	X1yr_O6_18d.count - 2017-06-29 01:20 PM	0.846	0.0515	#NUM!	GNB1,GNAS,RND3,RHOA,FGFR1,RACK1,GNG12
IL-8 Signaling	X1yr_O6_24d.count - 2017-06-29 01:22 PM	0.915	0.0441	#NUM!	GNB1,GNAS,RND3,RHOA,RACK1,MAP4K4
Phospholipase C Signaling	X1yr_O6_F_exp_int.count - 2017-06-29 01:16 PM	0.802	0.00725	#NUM!	MYL12B
Phospholipase C Signaling	X1yr_O6_d1_iN.count - 2017-06-29 01:14 PM	0.841	0.0507	#NUM!	GNB1,ITGB1,CALM1 (includes others),GNAS,RHOA,RACK1,PPP1CB
Phospholipase C Signaling	X1yr_O6_3d.count - 2017-06-29 01:18 PM	0.962	0.0435	#NUM!	GNB1,ITGB1,GNAS,RND3,RHOA,RACK1
Phospholipase C Signaling	X1yr_O6_6d.count - 2017-06-29 01:19 PM	0.972	0.0652	#NUM!	GNB1,ITGB1,CALM1 (includes others),GNAS,AHNAK,RND3,RHOA,RACK1,ITGA5
Phospholipase C Signaling	X1yr_O6_12d.count - 2017-06-29 01:20 PM	0.748	0.058	#NUM!	GNB1,ITGB1,CALM1 (includes others),MPRIP,GNAS,RND3,RHOA,RACK1
Phospholipase C Signaling	X1yr_O6_18d.count - 2017-06-29 01:20 PM	1.14	0.058	#NUM!	GNB1,ITGB1,CALM1 (includes others),GNAS,RND3,RHOA,RACK1,GNG12
Phospholipase C Signaling	X1yr_O6_24d.count - 2017-06-29 01:22 PM	1.26	0.0507	#NUM!	GNB1,ITGB1,CALM1 (includes others),GNAS,RND3,RHOA,RACK1
AMPK Signaling	X1yr_O6_F_exp_int.count - 2017-06-29 01:16 PM	0.799	0.00719	#NUM!	EEF2
AMPK Signaling	X1yr_O6_d1_iN.count - 2017-06-29 01:14 PM	0.564	0.0432	#NUM!	GNAS,EEF2,ACTB,CDKN1A,CHRNA3,PRKAR1A
AMPK Signaling	X1yr_O6_3d.count - 2017-06-29 01:18 PM	0.632	0.036	#NUM!	GNAS,EEF2,ACTB,CDKN1A,PRKAR1A
AMPK Signaling	X1yr_O6_6d.count - 2017-06-29 01:19 PM	0.697	0.0576	#NUM!	GNAS,EEF2,ACTB,FGFR1,CDKN1A,CHRNA3,CCND1,PRKAR1A
AMPK Signaling	X1yr_O6_12d.count - 2017-06-29 01:20 PM	0.736	0.0576	#NUM!	GNAS,EEF2,ACTB,FGFR1,CDKN1A,CHRNA3,PRKAR1A,PFKM
AMPK Signaling	X1yr_O6_18d.count - 2017-06-29 01:20 PM	0.811	0.0504	#NUM!	GNAS,EEF2,ACTB,FGFR1,CDKN1A,CHRNA3,PRKAR1A
AMPK Signaling	X1yr_O6_24d.count - 2017-06-29 01:22 PM	0.882	0.0432	#NUM!	GNAS,EEF2,ACTB,CDKN1A,CHRNA3,PRKAR1A
EIF2 Signaling	X1yr_O6_F_exp_int.count - 2017-06-29 01:16 PM	0.793	0.00709	#NUM!	RPLP2
EIF2 Signaling	X1yr_O6_d1_iN.count - 2017-06-29 01:14 PM	10.2	0.163	#NUM!	RPS19,RPL4,RPL3,ACTB,RPS18,RPL30,PPP1CB,EIF4A2,RPL26,EIF3E,HSPA5,RPL37A,RPL27,RPL15,RPS4Y1,RPL8,EIF4G2,RPL19,RPS3,RPL31,RPL18,RPS24,RPS14
EIF2 Signaling	X1yr_O6_3d.count - 2017-06-29 01:18 PM	7.51	0.121	#NUM!	PABPC1,RPS19,RPL4,RPL3,ACTB,RPL30,RPL26,RPL37A,HSPA5,RPL15,RPL8,EIF4G2,RPL19,RPS3,RPL18,RPS14,RPLP0
EIF2 Signaling	X1yr_O6_6d.count - 2017-06-29 01:19 PM	10.3	0.184	#NUM!	RPS18,RPL26,EIF4G1,HSPA5,CCND1,EIF4G2,RPL19,EIF3A,RPS3,RPL18,RPS24,PABPC1,RPS19,RPL4,RPL3,ACTB,FGFR1,RPL30,RPL37A,RPL28,RPL27,RPL15,WARS,RPL8,RPS14,RPLP0
EIF2 Signaling	X1yr_O6_12d.count - 2017-06-29 01:20 PM	6.23	0.142	#NUM!	PABPC1,RPS19,RPL4,RPL3,ACTB,FGFR1,RPS18,RPL30,RPL26,EIF4G1,HSPA5,RPL37A,RPL15,RPL8,EIF4G2,RPL19,EIF3A,RPS3,RPS24,RPLP0
EIF2 Signaling	X1yr_O6_18d.count - 2017-06-29 01:20 PM	11.8	0.177	#NUM!	RPS18,RPL26,EIF4G1,HSPA5,EIF4G2,RPL19,RPS5,RPS3,RPL18,RPS24,PABPC1,RPS19,RPL4,RPL3,ACTB,FGFR1,RPL30,RPL37A,RPL28,RPL27,RPL15,WARS,RPL8,RPS14,RPLP0
EIF2 Signaling	X1yr_O6_24d.count - 2017-06-29 01:22 PM	0.333	0.0284	#NUM!	EIF4G2,ACTB,EIF4G1,HSPA5
Integrin Signaling	X1yr_O6_F_exp_int.count - 2017-06-29 01:16 PM	0.776	0.0068	#NUM!	MYL12B
Integrin Signaling	X1yr_O6_d1_iN.count - 2017-06-29 01:14 PM	1.04	0.0544	#NUM!	ITGB1,ARF1,RHOA,ARF4,ACTB,PFN2,PPP1CB,ACTG1
Integrin Signaling	X1yr_O6_3d.count - 2017-06-29 01:18 PM	1.22	0.0476	#NUM!	ITGB1,RND3,RHOA,ARF4,ACTB,PFN2,ACTG1
Integrin Signaling	X1yr_O6_6d.count - 2017-06-29 01:19 PM	1.8	0.0816	#NUM!	ITGB1,ACTR2,PARVA,RND3,ARF1,RHOA,ARF4,ACTB,FGFR1,CAV1,ITGA5,ACTG1
Integrin Signaling	X1yr_O6_12d.count - 2017-06-29 01:20 PM	1.51	0.0748	#NUM!	ITGB1,ACTR2,MPRIP,RND3,ARF1,RHOA,ARF4,ACTB,FGFR1,CAV1,ACTG1
Integrin Signaling	X1yr_O6_18d.count - 2017-06-29 01:20 PM	1.01	0.0544	#NUM!	ITGB1,RND3,ARF1,RHOA,ARF4,ACTB,FGFR1,ACTG1
Integrin Signaling	X1yr_O6_24d.count - 2017-06-29 01:22 PM	0.522	0.034	#NUM!	ITGB1,RND3,RHOA,ACTB,ACTG1
Actin Cytoskeleton Signaling	X1yr_O6_F_exp_int.count - 2017-06-29 01:16 PM	0.763	0.00658	#NUM!	MYL12B
Actin Cytoskeleton Signaling	X1yr_O6_d1_iN.count - 2017-06-29 01:14 PM	0.974	0.0526	#NUM!	ITGB1,FN1,RHOA,ACTB,PFN2,PPP1CB,ACTG1,NCKAP1
Actin Cytoskeleton Signaling	X1yr_O6_3d.count - 2017-06-29 01:18 PM	1.16	0.0461	#NUM!	ITGB1,FN1,FLNA,RHOA,ACTB,PFN2,ACTG1
Actin Cytoskeleton Signaling	X1yr_O6_6d.count - 2017-06-29 01:19 PM	1.05	0.0658	#NUM!	ITGB1,ACTR2,MYH9,FN1,FLNA,RHOA,ACTB,FGFR1,ITGA5,ACTG1
Actin Cytoskeleton Signaling	X1yr_O6_12d.count - 2017-06-29 01:20 PM	1.11	0.0658	#NUM!	ITGB1,ACTR2,MYH9,MPRIP,FN1,FLNA,RHOA,ACTB,FGFR1,ACTG1
Actin Cytoskeleton Signaling	X1yr_O6_18d.count - 2017-06-29 01:20 PM	0.952	0.0526	#NUM!	ITGB1,FN1,FLNA,RHOA,ACTB,FGFR1,ACTG1,GNG12
Actin Cytoskeleton Signaling	X1yr_O6_24d.count - 2017-06-29 01:22 PM	0.755	0.0395	#NUM!	ITGB1,FN1,FLNA,RHOA,ACTB,ACTG1
Signaling by Rho Family GTPases	X1yr_O6_F_exp_int.count - 2017-06-29 01:16 PM	0.75	0.00637	#NUM!	MYL12B
Signaling by Rho Family GTPases	X1yr_O6_d1_iN.count - 2017-06-29 01:14 PM	0.915	0.051	#NUM!	GNB1,ITGB1,GNAS,RHOA,ACTB,RACK1,ACTG1,SEPT2
Signaling by Rho Family GTPases	X1yr_O6_3d.count - 2017-06-29 01:18 PM	2.91	0.0701	#NUM!	GNB1,ITGB1,GNAS,RND3,RHOA,ACTB,RACK1,VIM,SEPT11,ACTG1,SEPT2
Signaling by Rho Family GTPases	X1yr_O6_6d.count - 2017-06-29 01:19 PM	2.35	0.0892	#NUM!	ITGB1,ACTR2,GNAS,FGFR1,ACTB,RACK1,ITGA5,VIM,SEPT11,GNB1,RND3,RHOA,ACTG1,SEPT2
Signaling by Rho Family GTPases	X1yr_O6_12d.count - 2017-06-29 01:20 PM	2.04	0.0828	#NUM!	ITGB1,GNB1,ACTR2,GNAS,RND3,ACTB,RHOA,FGFR1,RACK1,VIM,SEPT11,ACTG1,SEPT2
Signaling by Rho Family GTPases	X1yr_O6_18d.count - 2017-06-29 01:20 PM	2.84	0.0828	#NUM!	ITGB1,GNB1,GNAS,RND3,ACTB,RHOA,FGFR1,RACK1,VIM,SEPT11,ACTG1,GNG12,SEPT2
Signaling by Rho Family GTPases	X1yr_O6_24d.count - 2017-06-29 01:22 PM	2.75	0.0701	#NUM!	GNB1,ITGB1,GNAS,RND3,RHOA,ACTB,RACK1,VIM,SEPT11,ACTG1,SEPT2
Cardiac Hypertrophy Signaling	X1yr_O6_F_exp_int.count - 2017-06-29 01:16 PM	0.74	0.00621	#NUM!	MYL12B
Cardiac Hypertrophy Signaling	X1yr_O6_d1_iN.count - 2017-06-29 01:14 PM	0.403	0.0373	#NUM!	GNB1,CALM1 (includes others),GNAS,RHOA,RACK1,PRKAR1A
Cardiac Hypertrophy Signaling	X1yr_O6_3d.count - 2017-06-29 01:18 PM	1.06	0.0435	#NUM!	GNB1,GNAS,RND3,PDIA3,RHOA,RACK1,PRKAR1A
Cardiac Hypertrophy Signaling	X1yr_O6_6d.count - 2017-06-29 01:19 PM	0.931	0.0621	#NUM!	GNB1,TGFBR2,CALM1 (includes others),GNAS,RND3,PDIA3,RHOA,FGFR1,RACK1,PRKAR1A
Cardiac Hypertrophy Signaling	X1yr_O6_12d.count - 2017-06-29 01:20 PM	0.982	0.0621	#NUM!	GNB1,TGFBR2,CALM1 (includes others),GNAS,RND3,PDIA3,RHOA,FGFR1,RACK1,PRKAR1A
Cardiac Hypertrophy Signaling	X1yr_O6_18d.count - 2017-06-29 01:20 PM	1.87	0.0683	#NUM!	GNB1,TGFBR2,CALM1 (includes others),GNAS,RND3,PDIA3,RHOA,FGFR1,RACK1,GNG12,PRKAR1A
Cardiac Hypertrophy Signaling	X1yr_O6_24d.count - 2017-06-29 01:22 PM	1.33	0.0497	#NUM!	GNB1,CALM1 (includes others),GNAS,RND3,PDIA3,RHOA,RACK1,PRKAR1A
Protein Kinase A Signaling	X1yr_O6_F_exp_int.count - 2017-06-29 01:16 PM	0.585	0.00417	#NUM!	MYL12B
Protein Kinase A Signaling	X1yr_O6_d1_iN.count - 2017-06-29 01:14 PM	2.44	0.0667	#NUM!	TCF4,YWHAG,GNAS,YWHAE,YWHAB,RACK1,YWHAZ,PPP1CB,YWHAQ,GNB1,CALM1 (includes others),H3F3A/H3F3B,DUSP1,RHOA,CTNNB1,PRKAR1A
Protein Kinase A Signaling	X1yr_O6_3d.count - 2017-06-29 01:18 PM	0.679	0.0333	#NUM!	GNB1,GNAS,PDIA3,FLNA,RHOA,RACK1,KDELR2,PRKAR1A
Protein Kinase A Signaling	X1yr_O6_6d.count - 2017-06-29 01:19 PM	1.47	0.0667	#NUM!	TCF4,YWHAG,GNAS,YWHAB,PDIA3,RACK1,GNB1,TGFBR2,CALM1 (includes others),PTPRU,FLNC,FLNA,RHOA,CTNNB1,KDELR2,PRKAR1A
Protein Kinase A Signaling	X1yr_O6_12d.count - 2017-06-29 01:20 PM	1.03	0.0583	#NUM!	TCF4,YWHAG,GNAS,YWHAB,PDIA3,RACK1,GNB1,TGFBR2,CALM1 (includes others),FLNA,RHOA,CTNNB1,KDELR2,PRKAR1A
Protein Kinase A Signaling	X1yr_O6_18d.count - 2017-06-29 01:20 PM	2.02	0.0625	#NUM!	TCF4,YWHAG,GNAS,YWHAB,PDIA3,RACK1,GNB1,TGFBR2,CALM1 (includes others),FLNA,RHOA,CTNNB1,GNG12,KDELR2,PRKAR1A
Protein Kinase A Signaling	X1yr_O6_24d.count - 2017-06-29 01:22 PM	1.12	0.0417	#NUM!	GNB1,CALM1 (includes others),YWHAG,GNAS,PDIA3,FLNA,RHOA,RACK1,KDELR2,PRKAR1A
Axonal Guidance Signaling	X1yr_O6_F_exp_int.count - 2017-06-29 01:16 PM	0.523	0.00352	#NUM!	MYL12B
Axonal Guidance Signaling	X1yr_O6_d1_iN.count - 2017-06-29 01:14 PM	1.19	0.0493	#NUM!	ITGB1,KLC1,ECEL1,GNAS,RACK1,TUBB,GNB1,TUBA1A,RHOA,NTRK1,RTN4,PFN2,SEMA3C,PRKAR1A
Axonal Guidance Signaling	X1yr_O6_3d.count - 2017-06-29 01:18 PM	2.13	0.0493	#NUM!	MME,ITGB1,GNAS,PDIA3,RACK1,CXCL12,TUBB,GNB1,SDC2,RHOA,RTN4,PFN2,WNT5A,PRKAR1A
Axonal Guidance Signaling	X1yr_O6_6d.count - 2017-06-29 01:19 PM	1.67	0.0669	#NUM!	ITGB1,MME,ACTR2,PAPPA,GNAS,PDIA3,SEMA5A,FGFR1,RACK1,CXCL12,ITGA5,TUBB,GNB1,TUBA1A,RHOA,RTN4,SEMA3C,WNT5A,PRKAR1A
Axonal Guidance Signaling	X1yr_O6_12d.count - 2017-06-29 01:20 PM	1.77	0.0669	#NUM!	ITGB1,MME,KLC1,ACTR2,PAPPA,GNAS,PDIA3,SEMA5A,FGFR1,RACK1,CXCL12,TUBB,GNB1,TUBA1A,SDC2,RHOA,RTN4,WNT5A,PRKAR1A
Axonal Guidance Signaling	X1yr_O6_18d.count - 2017-06-29 01:20 PM	2.39	0.0634	#NUM!	ITGB1,MME,KLC1,GNAS,ECEL1,PDIA3,SEMA5A,FGFR1,RACK1,CXCL12,TUBB,GNB1,SDC2,RHOA,RTN4,GNG12,WNT5A,PRKAR1A
Axonal Guidance Signaling	X1yr_O6_24d.count - 2017-06-29 01:22 PM	1.62	0.0458	#NUM!	ITGB1,GNB1,MME,KLC1,GNAS,ECEL1,PDIA3,RHOA,RACK1,RTN4,CXCL12,TUBB,PRKAR1A
Glucocorticoid Receptor Signaling	X1yr_O6_d1_iN.count - 2017-06-29 01:14 PM	0.802	0.0464	#NUM!	HSPA8,HSP90B1,HSP90AB1,DUSP1,ACTB,CDKN1A,HSP90AA1,POLR2B,HSPA5
Glucocorticoid Receptor Signaling	X1yr_O6_3d.count - 2017-06-29 01:18 PM	0.752	0.0361	#NUM!	HSPA8,HSP90B1,HSP90AB1,ACTB,CDKN1A,HSP90AA1,HSPA5
Glucocorticoid Receptor Signaling	X1yr_O6_6d.count - 2017-06-29 01:19 PM	0.584	0.0515	#NUM!	HSPA8,TGFBR2,HSP90B1,HSP90AB1,ACTB,FGFR1,CDKN1A,HSPA9,HSP90AA1,HSPA5
Glucocorticoid Receptor Signaling	X1yr_O6_12d.count - 2017-06-29 01:20 PM	1.09	0.0619	#NUM!	HSPA8,TGFBR2,HSP90B1,HSP90AB1,CCL2,ACTB,FGFR1,CDKN1A,HSPA9,HSP90AA1,STAT3,HSPA5
Glucocorticoid Receptor Signaling	X1yr_O6_18d.count - 2017-06-29 01:20 PM	1.04	0.0515	#NUM!	HSPA8,TGFBR2,HSP90B1,HSP90AB1,ACTB,FGFR1,CDKN1A,HSP90AA1,HSPA5,STAT1
Glucocorticoid Receptor Signaling	X1yr_O6_24d.count - 2017-06-29 01:22 PM	0.962	0.0412	#NUM!	HSPA8,HSP90B1,HSP90AB1,ACTB,CDKN1A,HSP90AA1,HSPA5,STAT1
IL-10 Signaling	X1yr_O6_3d.count - 2017-06-29 01:18 PM	0.489	0.0408	#NUM!	IL1R1,MAP4K4
IL-10 Signaling	X1yr_O6_6d.count - 2017-06-29 01:19 PM	0.225	0.0408	#NUM!	IL1R1,MAP4K4
IL-10 Signaling	X1yr_O6_12d.count - 2017-06-29 01:20 PM	0.515	0.0612	#NUM!	IL1R1,STAT3,MAP4K4
IL-10 Signaling	X1yr_O6_24d.count - 2017-06-29 01:22 PM	0.463	0.0408	#NUM!	IL1R1,MAP4K4
Leukocyte Extravasation Signaling	X1yr_O6_d1_iN.count - 2017-06-29 01:14 PM	1.77	0.072	#NUM!	ITGB1,TIMP3,RHOA,MMP14,ACTB,CTNNA1,CTNNB1,ACTG1,TIMP2
Leukocyte Extravasation Signaling	X1yr_O6_3d.count - 2017-06-29 01:18 PM	2.55	0.072	#NUM!	ITGB1,TIMP1,RHOA,MMP14,ACTB,CXCL12,THY1,ACTG1,TIMP2
Leukocyte Extravasation Signaling	X1yr_O6_6d.count - 2017-06-29 01:19 PM	3.83	0.12	#NUM!	ITGB1,TIMP3,MMP14,FGFR1,ACTB,CTNNA1,CXCL12,ITGA5,THY1,TIMP1,RHOA,CD44,CTNNB1,ACTG1,TIMP2
Leukocyte Extravasation Signaling	X1yr_O6_12d.count - 2017-06-29 01:20 PM	2.9	0.104	#NUM!	ITGB1,TIMP3,MMP14,FGFR1,ACTB,CTNNA1,CXCL12,THY1,TIMP1,RHOA,CTNNB1,ACTG1,TIMP2
Leukocyte Extravasation Signaling	X1yr_O6_18d.count - 2017-06-29 01:20 PM	3.22	0.096	#NUM!	ITGB1,TIMP3,TIMP1,RHOA,MMP14,ACTB,FGFR1,CXCL12,THY1,CTNNB1,ACTG1,TIMP2
Leukocyte Extravasation Signaling	X1yr_O6_24d.count - 2017-06-29 01:22 PM	2.98	0.08	#NUM!	ITGB1,TIMP3,TIMP1,RHOA,MMP14,ACTB,CD44,CXCL12,ACTG1,TIMP2
Synaptic Long Term Potentiation	X1yr_O6_d1_iN.count - 2017-06-29 01:14 PM	0.305	0.0357	#NUM!	CALM1 (includes others),PPP1CB,PRKAR1A
Synaptic Long Term Potentiation	X1yr_O6_3d.count - 2017-06-29 01:18 PM	0.225	0.0238	#NUM!	PDIA3,PRKAR1A
Synaptic Long Term Potentiation	X1yr_O6_18d.count - 2017-06-29 01:20 PM	0.298	0.0357	#NUM!	CALM1 (includes others),PDIA3,PRKAR1A
Synaptic Long Term Potentiation	X1yr_O6_24d.count - 2017-06-29 01:22 PM	0.461	0.0357	#NUM!	CALM1 (includes others),PDIA3,PRKAR1A
Huntington's Disease Signaling	X1yr_O6_d1_iN.count - 2017-06-29 01:14 PM	1.85	0.0671	#NUM!	GNB1,HSPA8,CTSD,ATP5B,NTRK1,CLTC,RACK1,PENK,POLR2B,UBC,HSPA5
Huntington's Disease Signaling	X1yr_O6_3d.count - 2017-06-29 01:18 PM	1.02	0.0427	#NUM!	GNB1,HSPA8,CTSD,ATP5B,CLTC,RACK1,HSPA5
Huntington's Disease Signaling	X1yr_O6_6d.count - 2017-06-29 01:19 PM	1.16	0.0671	#NUM!	GNB1,HSPA8,CTSD,ATP5B,FGFR1,CLTC,RACK1,PENK,HSPA9,UBC,HSPA5
Huntington's Disease Signaling	X1yr_O6_12d.count - 2017-06-29 01:20 PM	1.22	0.0671	#NUM!	GNB1,HSPA8,CTSD,ATP5B,FGFR1,CLTC,RACK1,PENK,HSPA9,UBC,HSPA5
Huntington's Disease Signaling	X1yr_O6_18d.count - 2017-06-29 01:20 PM	1.81	0.0671	#NUM!	GNB1,HSPA8,CTSD,ATP5B,FGFR1,CLTC,RACK1,PENK,UBC,HSPA5,GNG12
Huntington's Disease Signaling	X1yr_O6_24d.count - 2017-06-29 01:22 PM	1.29	0.0488	#NUM!	GNB1,HSPA8,CTSD,ATP5B,CLTC,RACK1,UBC,HSPA5
NRF2-mediated Oxidative Stress Response	X1yr_O6_d1_iN.count - 2017-06-29 01:14 PM	0.901	0.0526	#NUM!	FTL,PRDX1,PPIB,ACTB,VCP,SQSTM1,ACTG1
NRF2-mediated Oxidative Stress Response	X1yr_O6_3d.count - 2017-06-29 01:18 PM	1.02	0.0451	#NUM!	FTL,PPIB,ACTB,VCP,SQSTM1,ACTG1
NRF2-mediated Oxidative Stress Response	X1yr_O6_6d.count - 2017-06-29 01:19 PM	1.73	0.0827	#NUM!	FTL,SOD2,PRDX1,PPIB,ACTB,FGFR1,VCP,NQO1,SQSTM1,ACTG1,FTH1
NRF2-mediated Oxidative Stress Response	X1yr_O6_12d.count - 2017-06-29 01:20 PM	1.1	0.0677	#NUM!	FTL,SOD2,PRDX1,PPIB,ACTB,FGFR1,VCP,SQSTM1,ACTG1
NRF2-mediated Oxidative Stress Response	X1yr_O6_18d.count - 2017-06-29 01:20 PM	2.01	0.0752	#NUM!	FTL,PRDX1,PPIB,ACTB,FGFR1,VCP,NQO1,SQSTM1,ACTG1,FTH1
NRF2-mediated Oxidative Stress Response	X1yr_O6_24d.count - 2017-06-29 01:22 PM	1.33	0.0526	#NUM!	FTL,PPIB,ACTB,VCP,SQSTM1,ACTG1,FTH1
PPARα/RXRα Activation	X1yr_O6_d1_iN.count - 2017-06-29 01:14 PM	0.462	0.0407	#NUM!	HSP90B1,GNAS,HSP90AB1,HSP90AA1,PRKAR1A
PPARα/RXRα Activation	X1yr_O6_3d.count - 2017-06-29 01:18 PM	2.06	0.065	#NUM!	HSP90B1,GNAS,HSP90AB1,PDIA3,HSP90AA1,IL1R1,MAP4K4,PRKAR1A
PPARα/RXRα Activation	X1yr_O6_6d.count - 2017-06-29 01:19 PM	1.21	0.0732	#NUM!	TGFBR2,HSP90B1,GNAS,HSP90AB1,PDIA3,HSP90AA1,IL1R1,MAP4K4,PRKAR1A
PPARα/RXRα Activation	X1yr_O6_12d.count - 2017-06-29 01:20 PM	1.27	0.0732	#NUM!	TGFBR2,HSP90B1,GNAS,HSP90AB1,PDIA3,HSP90AA1,IL1R1,MAP4K4,PRKAR1A
PPARα/RXRα Activation	X1yr_O6_18d.count - 2017-06-29 01:20 PM	1.37	0.065	#NUM!	TGFBR2,HSP90B1,GNAS,HSP90AB1,PDIA3,HSP90AA1,IL1R1,PRKAR1A
PPARα/RXRα Activation	X1yr_O6_24d.count - 2017-06-29 01:22 PM	1.95	0.065	#NUM!	HSP90B1,GNAS,HSP90AB1,PDIA3,HSP90AA1,IL1R1,MAP4K4,PRKAR1A
Aryl Hydrocarbon Receptor Signaling	X1yr_O6_d1_iN.count - 2017-06-29 01:14 PM	0.889	0.0588	#NUM!	CTSD,HSP90B1,HSP90AB1,CDKN1A,HSP90AA1
Aryl Hydrocarbon Receptor Signaling	X1yr_O6_3d.count - 2017-06-29 01:18 PM	1.82	0.0706	#NUM!	CTSD,HSP90B1,ALDH1A1,HSP90AB1,CDKN1A,HSP90AA1
Aryl Hydrocarbon Receptor Signaling	X1yr_O6_6d.count - 2017-06-29 01:19 PM	1.25	0.0824	#NUM!	CTSD,HSP90B1,HSP90AB1,NQO1,CDKN1A,HSP90AA1,CCND1
Aryl Hydrocarbon Receptor Signaling	X1yr_O6_12d.count - 2017-06-29 01:20 PM	0.612	0.0588	#NUM!	CTSD,HSP90B1,HSP90AB1,CDKN1A,HSP90AA1
Aryl Hydrocarbon Receptor Signaling	X1yr_O6_18d.count - 2017-06-29 01:20 PM	1.27	0.0706	#NUM!	CTSD,HSP90B1,HSP90AB1,NQO1,CDKN1A,HSP90AA1
Aryl Hydrocarbon Receptor Signaling	X1yr_O6_24d.count - 2017-06-29 01:22 PM	1.23	0.0588	#NUM!	CTSD,HSP90B1,HSP90AB1,CDKN1A,HSP90AA1
LPS/IL-1 Mediated Inhibition of RXR Function	X1yr_O6_3d.count - 2017-06-29 01:18 PM	0.273	0.0254	#NUM!	ALDH1A1,PLTP,IL1R1
p53 Signaling	X1yr_O6_d1_iN.count - 2017-06-29 01:14 PM	0.577	0.0482	#NUM!	CCNG1,RRM2B,CDKN1A,CTNNB1
p53 Signaling	X1yr_O6_3d.count - 2017-06-29 01:18 PM	0.874	0.0482	#NUM!	THBS1,CDKN1A,HIF1A,SERPINE2
p53 Signaling	X1yr_O6_6d.count - 2017-06-29 01:19 PM	1.3	0.0843	#NUM!	THBS1,FGFR1,CDKN1A,HIF1A,CTNNB1,CCND1,SERPINE2
p53 Signaling	X1yr_O6_12d.count - 2017-06-29 01:20 PM	0.962	0.0723	#NUM!	THBS1,FGFR1,CDKN1A,HIF1A,CTNNB1,SERPINE2
p53 Signaling	X1yr_O6_18d.count - 2017-06-29 01:20 PM	1.32	0.0723	#NUM!	THBS1,FGFR1,CDKN1A,HIF1A,CTNNB1,SERPINE2
p53 Signaling	X1yr_O6_24d.count - 2017-06-29 01:22 PM	0.823	0.0482	#NUM!	THBS1,CDKN1A,HIF1A,SERPINE2
Coagulation System	X1yr_O6_3d.count - 2017-06-29 01:18 PM	0.572	0.0769	#NUM!	BDKRB2
Coagulation System	X1yr_O6_6d.count - 2017-06-29 01:19 PM	0.381	0.0769	#NUM!	BDKRB2
Coagulation System	X1yr_O6_12d.count - 2017-06-29 01:20 PM	0.389	0.0769	#NUM!	BDKRB2
Acute Phase Response Signaling	X1yr_O6_d1_iN.count - 2017-06-29 01:14 PM	0.353	0.037	#NUM!	TCF4,FTL,FN1,SERPINF1
Acute Phase Response Signaling	X1yr_O6_3d.count - 2017-06-29 01:18 PM	1.85	0.0648	#NUM!	IL6ST,C1R,FTL,C3,FN1,SERPINF1,IL1R1
Acute Phase Response Signaling	X1yr_O6_6d.count - 2017-06-29 01:19 PM	1.52	0.0833	#NUM!	IL6ST,C1R,TCF4,FTL,C3,FN1,SOD2,SERPINF1,IL1R1
Acute Phase Response Signaling	X1yr_O6_12d.count - 2017-06-29 01:20 PM	2	0.0926	#NUM!	IL6ST,C1R,TCF4,FTL,C3,FN1,SOD2,SERPINF1,IL1R1,STAT3
Acute Phase Response Signaling	X1yr_O6_18d.count - 2017-06-29 01:20 PM	1.67	0.0741	#NUM!	IL6ST,C1R,TCF4,FTL,C3,FN1,SERPINF1,IL1R1
Acute Phase Response Signaling	X1yr_O6_24d.count - 2017-06-29 01:22 PM	0.886	0.0463	#NUM!	IL6ST,C1R,FTL,FN1,IL1R1
LXR/RXR Activation	X1yr_O6_d1_iN.count - 2017-06-29 01:14 PM	0.765	0.058	#NUM!	SCD,LDLR,SERPINF1,CLU
LXR/RXR Activation	X1yr_O6_3d.count - 2017-06-29 01:18 PM	2.25	0.087	#NUM!	SCD,C3,SERPINF1,PLTP,IL1R1,CLU
LXR/RXR Activation	X1yr_O6_6d.count - 2017-06-29 01:19 PM	2.19	0.116	#NUM!	SCD,C3,LDLR,SERPINF1,PLTP,IL1R1,CLU,APOD
LXR/RXR Activation	X1yr_O6_12d.count - 2017-06-29 01:20 PM	2.26	0.116	#NUM!	SCD,C3,LDLR,CCL2,SERPINF1,IL1R1,CLU,APOD
LXR/RXR Activation	X1yr_O6_18d.count - 2017-06-29 01:20 PM	2.21	0.101	#NUM!	SCD,C3,LDLR,SERPINF1,IL1R1,CLU,APOD
Hepatic Fibrosis / Hepatic Stellate Cell Activation	X1yr_O6_d1_iN.count - 2017-06-29 01:14 PM	3.33	0.0976	#NUM!	COL5A1,COL1A2,IGFBP4,COL5A2,COL6A1,FN1,COL4A1,COL6A3,IGFBP5,COL4A2,TIMP2,COL3A1
Hepatic Fibrosis / Hepatic Stellate Cell Activation	X1yr_O6_3d.count - 2017-06-29 01:18 PM	6.75	0.122	#NUM!	COL5A1,COL1A2,IGFBP4,COL5A2,FN1,COL6A1,COL6A3,TIMP1,PDGFRA,IGFBP5,IL1R1,COL18A1,TIMP2,COL3A1,PDGFRB
Hepatic Fibrosis / Hepatic Stellate Cell Activation	X1yr_O6_6d.count - 2017-06-29 01:19 PM	7.77	0.171	#NUM!	IGFBP4,COL5A2,FN1,MYH9,COL4A1,FGFR1,IGFBP5,COL4A2,IL1R1,TGFBR2,COL1A2,COL5A1,COL6A1,COL6A3,TIMP1,PDGFRA,ECE1,COL18A1,TIMP2,PDGFRB,COL3A1
Hepatic Fibrosis / Hepatic Stellate Cell Activation	X1yr_O6_12d.count - 2017-06-29 01:20 PM	11.9	0.211	#NUM!	IGFBP4,FN1,MYH9,COL4A2,COL1A2,COL5A1,TGFBR2,COL16A1,COL6A1,CCL2,TIMP1,PDGFRA,ECE1,COL18A1,PDGFRB,TIMP2,COL5A2,COL4A1,FGFR1,IGFBP5,IL1R1,COL5A3,COL6A3,IGFBP3,COL7A1,COL3A1
Hepatic Fibrosis / Hepatic Stellate Cell Activation	X1yr_O6_18d.count - 2017-06-29 01:20 PM	10.5	0.179	#NUM!	IGFBP4,COL5A2,FN1,COL4A1,FGFR1,IGFBP5,COL4A2,IL1R1,TGFBR2,COL5A1,COL1A2,COL5A3,COL6A1,COL6A3,TIMP1,IGFBP3,PDGFRA,STAT1,COL18A1,TIMP2,PDGFRB,COL3A1
Hepatic Fibrosis / Hepatic Stellate Cell Activation	X1yr_O6_24d.count - 2017-06-29 01:22 PM	8.98	0.146	#NUM!	IGFBP4,COL5A2,COL4A1,FN1,IGFBP5,COL4A2,IL1R1,COL1A2,COL5A1,COL6A1,COL6A3,TIMP1,IGFBP3,PDGFRA,STAT1,PDGFRB,COL3A1,TIMP2
Mitochondrial Dysfunction	X1yr_O6_d1_iN.count - 2017-06-29 01:14 PM	3.74	0.102	#NUM!	COX7B,PRDX5,ATP5A1,ATP5O,ATP5L,VDAC3,APP,ATP5C1,ATP5B,UQCRC2,COX7A2,ATP5G3,COX4I1
Mitochondrial Dysfunction	X1yr_O6_12d.count - 2017-06-29 01:20 PM	0.405	0.0469	#NUM!	SOD2,ATP5B,ATP5A1,UQCRC2,ATP5G3,APP
VDR/RXR Activation	X1yr_O6_d1_iN.count - 2017-06-29 01:14 PM	0.319	0.0392	#NUM!	CDKN1A,IGFBP5
VDR/RXR Activation	X1yr_O6_3d.count - 2017-06-29 01:18 PM	0.467	0.0392	#NUM!	CDKN1A,IGFBP5
VDR/RXR Activation	X1yr_O6_12d.count - 2017-06-29 01:20 PM	0.485	0.0588	#NUM!	CDKN1A,IGFBP3,IGFBP5
VDR/RXR Activation	X1yr_O6_18d.count - 2017-06-29 01:20 PM	0.656	0.0588	#NUM!	CDKN1A,IGFBP3,IGFBP5
VDR/RXR Activation	X1yr_O6_24d.count - 2017-06-29 01:22 PM	0.879	0.0588	#NUM!	CDKN1A,IGFBP3,IGFBP5
FXR/RXR Activation	X1yr_O6_d1_iN.count - 2017-06-29 01:14 PM	0.26	0.0345	#NUM!	SERPINF1,CLU
FXR/RXR Activation	X1yr_O6_3d.count - 2017-06-29 01:18 PM	1.32	0.069	#NUM!	C3,SERPINF1,PLTP,CLU
FXR/RXR Activation	X1yr_O6_6d.count - 2017-06-29 01:19 PM	1.07	0.0862	#NUM!	C3,SERPINF1,PLTP,CLU,APOD
FXR/RXR Activation	X1yr_O6_12d.count - 2017-06-29 01:20 PM	0.71	0.069	#NUM!	C3,SERPINF1,CLU,APOD
FXR/RXR Activation	X1yr_O6_18d.count - 2017-06-29 01:20 PM	0.949	0.069	#NUM!	C3,SERPINF1,CLU,APOD
PXR/RXR Activation	X1yr_O6_d1_iN.count - 2017-06-29 01:14 PM	0.444	0.05	#NUM!	SCD,PRKAR1A
PXR/RXR Activation	X1yr_O6_3d.count - 2017-06-29 01:18 PM	1.17	0.075	#NUM!	SCD,ALDH1A1,PRKAR1A
PXR/RXR Activation	X1yr_O6_6d.count - 2017-06-29 01:19 PM	0.314	0.05	#NUM!	SCD,PRKAR1A
PXR/RXR Activation	X1yr_O6_12d.count - 2017-06-29 01:20 PM	0.326	0.05	#NUM!	SCD,PRKAR1A
PXR/RXR Activation	X1yr_O6_18d.count - 2017-06-29 01:20 PM	0.437	0.05	#NUM!	SCD,PRKAR1A
PXR/RXR Activation	X1yr_O6_24d.count - 2017-06-29 01:22 PM	0.197	0.025	#NUM!	PRKAR1A
Tight Junction Signaling	X1yr_O6_d1_iN.count - 2017-06-29 01:14 PM	0.813	0.0522	#NUM!	RHOA,ACTB,CTNNA1,CTNNB1,ACTG1,PRKAR1A
Tight Junction Signaling	X1yr_O6_3d.count - 2017-06-29 01:18 PM	0.538	0.0348	#NUM!	RHOA,ACTB,ACTG1,PRKAR1A
Tight Junction Signaling	X1yr_O6_6d.count - 2017-06-29 01:19 PM	1.03	0.0696	#NUM!	TGFBR2,MYH9,RHOA,ACTB,CTNNA1,CTNNB1,ACTG1,PRKAR1A
Tight Junction Signaling	X1yr_O6_12d.count - 2017-06-29 01:20 PM	1.42	0.0783	#NUM!	TGFBR2,MYH9,RHOA,ACTB,CTNNA1,SPTAN1,CTNNB1,ACTG1,PRKAR1A
Tight Junction Signaling	X1yr_O6_18d.count - 2017-06-29 01:20 PM	0.796	0.0522	#NUM!	TGFBR2,RHOA,ACTB,CTNNB1,ACTG1,PRKAR1A
Tight Junction Signaling	X1yr_O6_24d.count - 2017-06-29 01:22 PM	0.805	0.0435	#NUM!	RHOA,ACTB,SPTAN1,ACTG1,PRKAR1A
TR/RXR Activation	X1yr_O6_d1_iN.count - 2017-06-29 01:14 PM	0.431	0.0435	#NUM!	LDLR,COL6A3,NCOA4
TR/RXR Activation	X1yr_O6_3d.count - 2017-06-29 01:18 PM	0.31	0.029	#NUM!	COL6A3,HIF1A
TR/RXR Activation	X1yr_O6_6d.count - 2017-06-29 01:19 PM	0.516	0.058	#NUM!	LDLR,COL6A3,FGFR1,HIF1A
TR/RXR Activation	X1yr_O6_12d.count - 2017-06-29 01:20 PM	0.538	0.058	#NUM!	LDLR,COL6A3,FGFR1,HIF1A
TR/RXR Activation	X1yr_O6_18d.count - 2017-06-29 01:20 PM	0.753	0.058	#NUM!	LDLR,COL6A3,FGFR1,HIF1A
TR/RXR Activation	X1yr_O6_24d.count - 2017-06-29 01:22 PM	0.289	0.029	#NUM!	COL6A3,HIF1A
Role of BRCA1 in DNA Damage Response	X1yr_O6_d1_iN.count - 2017-06-29 01:14 PM	0.444	0.05	#NUM!	ACTB,CDKN1A
Role of BRCA1 in DNA Damage Response	X1yr_O6_3d.count - 2017-06-29 01:18 PM	0.611	0.05	#NUM!	ACTB,CDKN1A
Role of BRCA1 in DNA Damage Response	X1yr_O6_6d.count - 2017-06-29 01:19 PM	0.314	0.05	#NUM!	ACTB,CDKN1A
Role of BRCA1 in DNA Damage Response	X1yr_O6_12d.count - 2017-06-29 01:20 PM	0.326	0.05	#NUM!	ACTB,CDKN1A
Role of BRCA1 in DNA Damage Response	X1yr_O6_18d.count - 2017-06-29 01:20 PM	0.874	0.075	#NUM!	ACTB,CDKN1A,STAT1
Role of BRCA1 in DNA Damage Response	X1yr_O6_24d.count - 2017-06-29 01:22 PM	1.12	0.075	#NUM!	ACTB,CDKN1A,STAT1
14-3-3-mediated Signaling	X1yr_O6_d1_iN.count - 2017-06-29 01:14 PM	1.64	0.0778	#NUM!	YWHAQ,YWHAG,TUBA1A,YWHAE,YWHAB,YWHAZ,TUBB
14-3-3-mediated Signaling	X1yr_O6_3d.count - 2017-06-29 01:18 PM	0.444	0.0333	#NUM!	PDIA3,VIM,TUBB
14-3-3-mediated Signaling	X1yr_O6_6d.count - 2017-06-29 01:19 PM	1.15	0.0778	#NUM!	YWHAG,TUBA1A,YWHAB,PDIA3,FGFR1,VIM,TUBB
14-3-3-mediated Signaling	X1yr_O6_12d.count - 2017-06-29 01:20 PM	1.19	0.0778	#NUM!	YWHAG,TUBA1A,YWHAB,PDIA3,FGFR1,VIM,TUBB
14-3-3-mediated Signaling	X1yr_O6_18d.count - 2017-06-29 01:20 PM	1.18	0.0667	#NUM!	YWHAG,YWHAB,PDIA3,FGFR1,VIM,TUBB
14-3-3-mediated Signaling	X1yr_O6_24d.count - 2017-06-29 01:22 PM	0.735	0.0444	#NUM!	YWHAG,PDIA3,VIM,TUBB
α-Adrenergic Signaling	X1yr_O6_d1_iN.count - 2017-06-29 01:14 PM	1.37	0.082	#NUM!	GNB1,CALM1 (includes others),GNAS,RACK1,PRKAR1A
α-Adrenergic Signaling	X1yr_O6_3d.count - 2017-06-29 01:18 PM	1.25	0.0656	#NUM!	GNB1,GNAS,RACK1,PRKAR1A
α-Adrenergic Signaling	X1yr_O6_6d.count - 2017-06-29 01:19 PM	1	0.082	#NUM!	GNB1,CALM1 (includes others),GNAS,RACK1,PRKAR1A
α-Adrenergic Signaling	X1yr_O6_12d.count - 2017-06-29 01:20 PM	1.04	0.082	#NUM!	GNB1,CALM1 (includes others),GNAS,RACK1,PRKAR1A
α-Adrenergic Signaling	X1yr_O6_18d.count - 2017-06-29 01:20 PM	1.9	0.0984	#NUM!	GNB1,CALM1 (includes others),GNAS,RACK1,GNG12,PRKAR1A
α-Adrenergic Signaling	X1yr_O6_24d.count - 2017-06-29 01:22 PM	1.76	0.082	#NUM!	GNB1,CALM1 (includes others),GNAS,RACK1,PRKAR1A
Activation of IRF by Cytosolic Pattern Recognition Receptors	X1yr_O6_3d.count - 2017-06-29 01:18 PM	0.245	0.0286	#NUM!	PPIB
Activation of IRF by Cytosolic Pattern Recognition Receptors	X1yr_O6_6d.count - 2017-06-29 01:19 PM	0.38	0.0571	#NUM!	PPIB,ADAR
Activation of IRF by Cytosolic Pattern Recognition Receptors	X1yr_O6_12d.count - 2017-06-29 01:20 PM	0.393	0.0571	#NUM!	PPIB,ADAR
Activation of IRF by Cytosolic Pattern Recognition Receptors	X1yr_O6_18d.count - 2017-06-29 01:20 PM	0.513	0.0571	#NUM!	PPIB,STAT1
Activation of IRF by Cytosolic Pattern Recognition Receptors	X1yr_O6_24d.count - 2017-06-29 01:22 PM	1.98	0.114	#NUM!	PPIB,STAT2,ADAR,STAT1
Caveolar-mediated Endocytosis Signaling	X1yr_O6_d1_iN.count - 2017-06-29 01:14 PM	3.9	0.163	#NUM!	B2M,ITGB1,HLA-A,ACTB,HLA-B,COPA,COPB2,ACTG1
Caveolar-mediated Endocytosis Signaling	X1yr_O6_3d.count - 2017-06-29 01:18 PM	5.75	0.184	#NUM!	B2M,ITGB1,FLNA,HLA-A,ACTB,HLA-B,COPA,PTRF,ACTG1
Caveolar-mediated Endocytosis Signaling	X1yr_O6_6d.count - 2017-06-29 01:19 PM	8.35	0.286	#NUM!	ITGB1,B2M,ARCN1,FLNC,HLA-A,FLNA,ACTB,HLA-B,COPA,CAV1,ITGA5,COPB2,ACTG1,PTRF
Caveolar-mediated Endocytosis Signaling	X1yr_O6_12d.count - 2017-06-29 01:20 PM	5.63	0.224	#NUM!	B2M,ITGB1,ARCN1,FLNA,HLA-A,ACTB,HLA-B,COPA,CAV1,COPB2,ACTG1
Caveolar-mediated Endocytosis Signaling	X1yr_O6_18d.count - 2017-06-29 01:20 PM	3.86	0.163	#NUM!	B2M,ITGB1,FLNA,HLA-A,ACTB,HLA-B,COPA,ACTG1
Caveolar-mediated Endocytosis Signaling	X1yr_O6_24d.count - 2017-06-29 01:22 PM	4.63	0.163	#NUM!	B2M,ITGB1,FLNA,HLA-A,ACTB,HLA-B,COPA,ACTG1
Clathrin-mediated Endocytosis Signaling	X1yr_O6_d1_iN.count - 2017-06-29 01:14 PM	1.67	0.0692	#NUM!	ITGB1,HSPA8,LDLR,ACTB,CLTC,RAB11A,UBC,ACTG1,CLU
Clathrin-mediated Endocytosis Signaling	X1yr_O6_3d.count - 2017-06-29 01:18 PM	1.46	0.0538	#NUM!	ITGB1,HSPA8,AP2M1,ACTB,CLTC,ACTG1,CLU
Clathrin-mediated Endocytosis Signaling	X1yr_O6_6d.count - 2017-06-29 01:19 PM	3.64	0.115	#NUM!	ITGB1,ACTR2,AP2M1,FGFR1,ACTB,CLTC,RAB7A,ITGA5,HSPA8,LDLR,TFRC,UBC,ACTG1,CLU,APOD
Clathrin-mediated Endocytosis Signaling	X1yr_O6_12d.count - 2017-06-29 01:20 PM	3.23	0.108	#NUM!	ITGB1,HSPA8,ACTR2,AP2M1,LDLR,ACTB,FGFR1,CLTC,RAB7A,TFRC,UBC,ACTG1,CLU,APOD
Clathrin-mediated Endocytosis Signaling	X1yr_O6_18d.count - 2017-06-29 01:20 PM	2.55	0.0846	#NUM!	ITGB1,HSPA8,AP2M1,LDLR,ACTB,FGFR1,CLTC,UBC,ACTG1,CLU,APOD
Clathrin-mediated Endocytosis Signaling	X1yr_O6_24d.count - 2017-06-29 01:22 PM	1.37	0.0538	#NUM!	ITGB1,HSPA8,AP2M1,ACTB,CLTC,UBC,ACTG1
Fcγ Receptor-mediated Phagocytosis in Macrophages and Monocytes	X1yr_O6_d1_iN.count - 2017-06-29 01:14 PM	0.534	0.05	#NUM!	ACTB,RAB11A,ACTG1
Fcγ Receptor-mediated Phagocytosis in Macrophages and Monocytes	X1yr_O6_3d.count - 2017-06-29 01:18 PM	0.379	0.0333	#NUM!	ACTB,ACTG1
Fcγ Receptor-mediated Phagocytosis in Macrophages and Monocytes	X1yr_O6_6d.count - 2017-06-29 01:19 PM	0.356	0.05	#NUM!	ACTR2,ACTB,ACTG1
Fcγ Receptor-mediated Phagocytosis in Macrophages and Monocytes	X1yr_O6_12d.count - 2017-06-29 01:20 PM	0.372	0.05	#NUM!	ACTR2,ACTB,ACTG1
Fcγ Receptor-mediated Phagocytosis in Macrophages and Monocytes	X1yr_O6_18d.count - 2017-06-29 01:20 PM	0.241	0.0333	#NUM!	ACTB,ACTG1
Fcγ Receptor-mediated Phagocytosis in Macrophages and Monocytes	X1yr_O6_24d.count - 2017-06-29 01:22 PM	0.356	0.0333	#NUM!	ACTB,ACTG1
IL-12 Signaling and Production in Macrophages	X1yr_O6_6d.count - 2017-06-29 01:19 PM	0.303	0.0444	#NUM!	FGFR1,RAB7A,CLU,APOD
IL-12 Signaling and Production in Macrophages	X1yr_O6_12d.count - 2017-06-29 01:20 PM	0.321	0.0444	#NUM!	FGFR1,RAB7A,CLU,APOD
IL-12 Signaling and Production in Macrophages	X1yr_O6_18d.count - 2017-06-29 01:20 PM	0.492	0.0444	#NUM!	FGFR1,STAT1,CLU,APOD
Role of PKR in Interferon Induction and Antiviral Response	X1yr_O6_24d.count - 2017-06-29 01:22 PM	0.257	0.0312	#NUM!	STAT1
TREM1 Signaling	X1yr_O6_3d.count - 2017-06-29 01:18 PM	0.216	0.0256	#NUM!	ITGB1
TREM1 Signaling	X1yr_O6_6d.count - 2017-06-29 01:19 PM	0.326	0.0513	#NUM!	ITGB1,ITGA5
TREM1 Signaling	X1yr_O6_12d.count - 2017-06-29 01:20 PM	0.702	0.0769	#NUM!	ITGB1,CCL2,STAT3
TREM1 Signaling	X1yr_O6_24d.count - 2017-06-29 01:22 PM	0.204	0.0256	#NUM!	ITGB1
Role of NFAT in Regulation of the Immune Response	X1yr_O6_d1_iN.count - 2017-06-29 01:14 PM	0.905	0.0556	#NUM!	GNB1,CALM1 (includes others),GNAS,HLA-A,HLA-B,RACK1
Role of NFAT in Regulation of the Immune Response	X1yr_O6_3d.count - 2017-06-29 01:18 PM	0.947	0.0463	#NUM!	GNB1,GNAS,HLA-A,HLA-B,RACK1
Role of NFAT in Regulation of the Immune Response	X1yr_O6_6d.count - 2017-06-29 01:19 PM	0.832	0.0648	#NUM!	GNB1,CALM1 (includes others),GNAS,HLA-A,FGFR1,HLA-B,RACK1
Role of NFAT in Regulation of the Immune Response	X1yr_O6_12d.count - 2017-06-29 01:20 PM	0.872	0.0648	#NUM!	GNB1,CALM1 (includes others),GNAS,HLA-A,FGFR1,HLA-B,RACK1
Role of NFAT in Regulation of the Immune Response	X1yr_O6_18d.count - 2017-06-29 01:20 PM	1.67	0.0741	#NUM!	GNB1,CALM1 (includes others),GNAS,HLA-A,FGFR1,HLA-B,RACK1,GNG12
Role of NFAT in Regulation of the Immune Response	X1yr_O6_24d.count - 2017-06-29 01:22 PM	1.29	0.0556	#NUM!	GNB1,CALM1 (includes others),GNAS,HLA-A,HLA-B,RACK1
NF-κB Activation by Viruses	X1yr_O6_6d.count - 2017-06-29 01:19 PM	0.356	0.05	#NUM!	ITGB1,FGFR1,ITGA5
NF-κB Activation by Viruses	X1yr_O6_18d.count - 2017-06-29 01:20 PM	0.241	0.0333	#NUM!	ITGB1,FGFR1
CCR5 Signaling in Macrophages	X1yr_O6_d1_iN.count - 2017-06-29 01:14 PM	1.41	0.0976	#NUM!	GNB1,CALM1 (includes others),GNAS,RACK1
CCR5 Signaling in Macrophages	X1yr_O6_3d.count - 2017-06-29 01:18 PM	1.14	0.0732	#NUM!	GNB1,GNAS,RACK1
CCR5 Signaling in Macrophages	X1yr_O6_6d.count - 2017-06-29 01:19 PM	1.08	0.0976	#NUM!	GNB1,CALM1 (includes others),GNAS,RACK1
CCR5 Signaling in Macrophages	X1yr_O6_12d.count - 2017-06-29 01:20 PM	1.11	0.0976	#NUM!	GNB1,CALM1 (includes others),GNAS,RACK1
CCR5 Signaling in Macrophages	X1yr_O6_18d.count - 2017-06-29 01:20 PM	2.03	0.122	#NUM!	GNB1,CALM1 (includes others),GNAS,RACK1,GNG12
CCR5 Signaling in Macrophages	X1yr_O6_24d.count - 2017-06-29 01:22 PM	1.74	0.0976	#NUM!	GNB1,CALM1 (includes others),GNAS,RACK1
IL-22 Signaling	X1yr_O6_12d.count - 2017-06-29 01:20 PM	0.287	0.0556	#NUM!	STAT3
IL-22 Signaling	X1yr_O6_18d.count - 2017-06-29 01:20 PM	0.355	0.0556	#NUM!	STAT1
IL-22 Signaling	X1yr_O6_24d.count - 2017-06-29 01:22 PM	0.439	0.0556	#NUM!	STAT1
Calcium-induced T Lymphocyte Apoptosis	X1yr_O6_d1_iN.count - 2017-06-29 01:14 PM	0.96	0.0811	#NUM!	CALM1 (includes others),HLA-A,HLA-B
Calcium-induced T Lymphocyte Apoptosis	X1yr_O6_3d.count - 2017-06-29 01:18 PM	1.25	0.0811	#NUM!	HLA-A,HLA-B,ATP2A2
Calcium-induced T Lymphocyte Apoptosis	X1yr_O6_6d.count - 2017-06-29 01:19 PM	1.21	0.108	#NUM!	CALM1 (includes others),HLA-A,HLA-B,ATP2A2
Calcium-induced T Lymphocyte Apoptosis	X1yr_O6_12d.count - 2017-06-29 01:20 PM	1.25	0.108	#NUM!	CALM1 (includes others),HLA-A,HLA-B,ATP2A2
Calcium-induced T Lymphocyte Apoptosis	X1yr_O6_18d.count - 2017-06-29 01:20 PM	1.54	0.108	#NUM!	CALM1 (includes others),HLA-A,HLA-B,ATP2A2
Calcium-induced T Lymphocyte Apoptosis	X1yr_O6_24d.count - 2017-06-29 01:22 PM	1.89	0.108	#NUM!	CALM1 (includes others),HLA-A,HLA-B,ATP2A2
Cytotoxic T Lymphocyte-mediated Apoptosis of Target Cells	X1yr_O6_d1_iN.count - 2017-06-29 01:14 PM	1.82	0.176	#NUM!	B2M,HLA-A,HLA-B
Cytotoxic T Lymphocyte-mediated Apoptosis of Target Cells	X1yr_O6_3d.count - 2017-06-29 01:18 PM	2.16	0.176	#NUM!	B2M,HLA-A,HLA-B
Cytotoxic T Lymphocyte-mediated Apoptosis of Target Cells	X1yr_O6_6d.count - 2017-06-29 01:19 PM	1.53	0.176	#NUM!	B2M,HLA-A,HLA-B
Cytotoxic T Lymphocyte-mediated Apoptosis of Target Cells	X1yr_O6_12d.count - 2017-06-29 01:20 PM	1.56	0.176	#NUM!	B2M,HLA-A,HLA-B
Cytotoxic T Lymphocyte-mediated Apoptosis of Target Cells	X1yr_O6_18d.count - 2017-06-29 01:20 PM	1.81	0.176	#NUM!	B2M,HLA-A,HLA-B
Cytotoxic T Lymphocyte-mediated Apoptosis of Target Cells	X1yr_O6_24d.count - 2017-06-29 01:22 PM	2.1	0.176	#NUM!	B2M,HLA-A,HLA-B
IL-17 Signaling	X1yr_O6_12d.count - 2017-06-29 01:20 PM	0.341	0.0476	#NUM!	CCL2,TIMP1,FGFR1
fMLP Signaling in Neutrophils	X1yr_O6_d1_iN.count - 2017-06-29 01:14 PM	0.544	0.0465	#NUM!	GNB1,CALM1 (includes others),GNAS,RACK1
fMLP Signaling in Neutrophils	X1yr_O6_3d.count - 2017-06-29 01:18 PM	0.477	0.0349	#NUM!	GNB1,GNAS,RACK1
fMLP Signaling in Neutrophils	X1yr_O6_6d.count - 2017-06-29 01:19 PM	0.871	0.0698	#NUM!	GNB1,CALM1 (includes others),ACTR2,GNAS,FGFR1,RACK1
fMLP Signaling in Neutrophils	X1yr_O6_12d.count - 2017-06-29 01:20 PM	0.908	0.0698	#NUM!	GNB1,CALM1 (includes others),ACTR2,GNAS,FGFR1,RACK1
fMLP Signaling in Neutrophils	X1yr_O6_18d.count - 2017-06-29 01:20 PM	1.25	0.0698	#NUM!	GNB1,CALM1 (includes others),GNAS,FGFR1,RACK1,GNG12
fMLP Signaling in Neutrophils	X1yr_O6_24d.count - 2017-06-29 01:22 PM	0.784	0.0465	#NUM!	GNB1,CALM1 (includes others),GNAS,RACK1
Thrombopoietin Signaling	X1yr_O6_12d.count - 2017-06-29 01:20 PM	0.227	0.04	#NUM!	FGFR1,STAT3
Thrombopoietin Signaling	X1yr_O6_18d.count - 2017-06-29 01:20 PM	0.322	0.04	#NUM!	FGFR1,STAT1
CTLA4 Signaling in Cytotoxic T Lymphocytes	X1yr_O6_d1_iN.count - 2017-06-29 01:14 PM	1.03	0.0727	#NUM!	B2M,HLA-A,HLA-B,CLTC
CTLA4 Signaling in Cytotoxic T Lymphocytes	X1yr_O6_3d.count - 2017-06-29 01:18 PM	2.02	0.0909	#NUM!	B2M,AP2M1,HLA-A,HLA-B,CLTC
CTLA4 Signaling in Cytotoxic T Lymphocytes	X1yr_O6_6d.count - 2017-06-29 01:19 PM	1.64	0.109	#NUM!	B2M,AP2M1,HLA-A,FGFR1,HLA-B,CLTC
CTLA4 Signaling in Cytotoxic T Lymphocytes	X1yr_O6_12d.count - 2017-06-29 01:20 PM	1.69	0.109	#NUM!	B2M,AP2M1,HLA-A,FGFR1,HLA-B,CLTC
CTLA4 Signaling in Cytotoxic T Lymphocytes	X1yr_O6_18d.count - 2017-06-29 01:20 PM	2.11	0.109	#NUM!	B2M,AP2M1,HLA-A,FGFR1,HLA-B,CLTC
CTLA4 Signaling in Cytotoxic T Lymphocytes	X1yr_O6_24d.count - 2017-06-29 01:22 PM	1.94	0.0909	#NUM!	B2M,AP2M1,HLA-A,HLA-B,CLTC
IL-15 Production	X1yr_O6_18d.count - 2017-06-29 01:20 PM	0.523	0.0909	#NUM!	STAT1
IL-15 Production	X1yr_O6_24d.count - 2017-06-29 01:22 PM	0.617	0.0909	#NUM!	STAT1
T Helper Cell Differentiation	X1yr_O6_d1_iN.count - 2017-06-29 01:14 PM	0.458	0.0513	#NUM!	HLA-A,HLA-B
T Helper Cell Differentiation	X1yr_O6_3d.count - 2017-06-29 01:18 PM	1.19	0.0769	#NUM!	IL6ST,HLA-A,HLA-B
T Helper Cell Differentiation	X1yr_O6_6d.count - 2017-06-29 01:19 PM	1.15	0.103	#NUM!	IL6ST,TGFBR2,HLA-A,HLA-B
T Helper Cell Differentiation	X1yr_O6_12d.count - 2017-06-29 01:20 PM	1.75	0.128	#NUM!	IL6ST,TGFBR2,HLA-A,HLA-B,STAT3
T Helper Cell Differentiation	X1yr_O6_18d.count - 2017-06-29 01:20 PM	2.13	0.128	#NUM!	IL6ST,TGFBR2,HLA-A,HLA-B,STAT1
T Helper Cell Differentiation	X1yr_O6_24d.count - 2017-06-29 01:22 PM	1.81	0.103	#NUM!	IL6ST,HLA-A,HLA-B,STAT1
IL-9 Signaling	X1yr_O6_12d.count - 2017-06-29 01:20 PM	0.477	0.0667	#NUM!	FGFR1,STAT3
IL-9 Signaling	X1yr_O6_18d.count - 2017-06-29 01:20 PM	0.607	0.0667	#NUM!	FGFR1,STAT1
IL-9 Signaling	X1yr_O6_24d.count - 2017-06-29 01:22 PM	0.276	0.0333	#NUM!	STAT1
CCR3 Signaling in Eosinophils	X1yr_O6_d1_iN.count - 2017-06-29 01:14 PM	1.31	0.0714	#NUM!	GNB1,CALM1 (includes others),GNAS,RHOA,RACK1,PPP1CB
CCR3 Signaling in Eosinophils	X1yr_O6_3d.count - 2017-06-29 01:18 PM	0.86	0.0476	#NUM!	GNB1,GNAS,RHOA,RACK1
CCR3 Signaling in Eosinophils	X1yr_O6_6d.count - 2017-06-29 01:19 PM	0.906	0.0714	#NUM!	GNB1,CALM1 (includes others),GNAS,RHOA,FGFR1,RACK1
CCR3 Signaling in Eosinophils	X1yr_O6_12d.count - 2017-06-29 01:20 PM	1.32	0.0833	#NUM!	GNB1,CALM1 (includes others),MPRIP,GNAS,RHOA,FGFR1,RACK1
CCR3 Signaling in Eosinophils	X1yr_O6_18d.count - 2017-06-29 01:20 PM	1.76	0.0833	#NUM!	GNB1,CALM1 (includes others),GNAS,RHOA,FGFR1,RACK1,GNG12
CCR3 Signaling in Eosinophils	X1yr_O6_24d.count - 2017-06-29 01:22 PM	1.24	0.0595	#NUM!	GNB1,CALM1 (includes others),GNAS,RHOA,RACK1
Oncostatin M Signaling	X1yr_O6_d1_iN.count - 2017-06-29 01:14 PM	0.31	0.0476	#NUM!	TIMP3
Oncostatin M Signaling	X1yr_O6_3d.count - 2017-06-29 01:18 PM	1.06	0.0952	#NUM!	IL6ST,EPAS1
Oncostatin M Signaling	X1yr_O6_6d.count - 2017-06-29 01:19 PM	1.29	0.143	#NUM!	IL6ST,TIMP3,EPAS1
Oncostatin M Signaling	X1yr_O6_12d.count - 2017-06-29 01:20 PM	2.08	0.19	#NUM!	IL6ST,TIMP3,EPAS1,STAT3
Oncostatin M Signaling	X1yr_O6_18d.count - 2017-06-29 01:20 PM	2.41	0.19	#NUM!	IL6ST,TIMP3,EPAS1,STAT1
Oncostatin M Signaling	X1yr_O6_24d.count - 2017-06-29 01:22 PM	2.8	0.19	#NUM!	IL6ST,TIMP3,EPAS1,STAT1
CD28 Signaling in T Helper Cells	X1yr_O6_d1_iN.count - 2017-06-29 01:14 PM	0.312	0.0361	#NUM!	CALM1 (includes others),HLA-A,HLA-B
CD28 Signaling in T Helper Cells	X1yr_O6_3d.count - 2017-06-29 01:18 PM	0.23	0.0241	#NUM!	HLA-A,HLA-B
CD28 Signaling in T Helper Cells	X1yr_O6_6d.count - 2017-06-29 01:19 PM	0.611	0.0602	#NUM!	CALM1 (includes others),ACTR2,HLA-A,FGFR1,HLA-B
CD28 Signaling in T Helper Cells	X1yr_O6_12d.count - 2017-06-29 01:20 PM	0.639	0.0602	#NUM!	CALM1 (includes others),ACTR2,HLA-A,FGFR1,HLA-B
CD28 Signaling in T Helper Cells	X1yr_O6_18d.count - 2017-06-29 01:20 PM	0.566	0.0482	#NUM!	CALM1 (includes others),HLA-A,FGFR1,HLA-B
CD28 Signaling in T Helper Cells	X1yr_O6_24d.count - 2017-06-29 01:22 PM	0.469	0.0361	#NUM!	CALM1 (includes others),HLA-A,HLA-B
Virus Entry via Endocytic Pathways	X1yr_O6_d1_iN.count - 2017-06-29 01:14 PM	2.04	0.0933	#NUM!	B2M,ITGB1,HLA-A,ACTB,HLA-B,CLTC,ACTG1
Virus Entry via Endocytic Pathways	X1yr_O6_3d.count - 2017-06-29 01:18 PM	4.2	0.12	#NUM!	B2M,ITGB1,AP2M1,FLNA,HLA-A,ACTB,HLA-B,CLTC,ACTG1
Virus Entry via Endocytic Pathways	X1yr_O6_6d.count - 2017-06-29 01:19 PM	5.84	0.187	#NUM!	B2M,ITGB1,AP2M1,HLA-A,FGFR1,ACTB,CLTC,HLA-B,ITGA5,FLNA,FLNC,CAV1,TFRC,ACTG1
Virus Entry via Endocytic Pathways	X1yr_O6_12d.count - 2017-06-29 01:20 PM	4.49	0.16	#NUM!	B2M,ITGB1,AP2M1,FLNA,HLA-A,ACTB,FGFR1,HLA-B,CLTC,CAV1,TFRC,ACTG1
Virus Entry via Endocytic Pathways	X1yr_O6_18d.count - 2017-06-29 01:20 PM	3.92	0.133	#NUM!	B2M,ITGB1,AP2M1,FLNA,HLA-A,ACTB,FGFR1,HLA-B,CLTC,ACTG1
Virus Entry via Endocytic Pathways	X1yr_O6_24d.count - 2017-06-29 01:22 PM	4.04	0.12	#NUM!	B2M,ITGB1,AP2M1,FLNA,HLA-A,ACTB,HLA-B,CLTC,ACTG1
Dendritic Cell Maturation	X1yr_O6_d1_iN.count - 2017-06-29 01:14 PM	0.673	0.0495	#NUM!	B2M,COL1A2,HLA-A,HLA-B,COL3A1
Dendritic Cell Maturation	X1yr_O6_3d.count - 2017-06-29 01:18 PM	2	0.0693	#NUM!	B2M,COL1A2,PDIA3,HLA-A,HLA-B,COL18A1,COL3A1
Dendritic Cell Maturation	X1yr_O6_6d.count - 2017-06-29 01:19 PM	1.29	0.0792	#NUM!	B2M,COL1A2,PDIA3,HLA-A,FGFR1,HLA-B,COL18A1,COL3A1
Dendritic Cell Maturation	X1yr_O6_12d.count - 2017-06-29 01:20 PM	1.74	0.0891	#NUM!	B2M,COL1A2,COL5A3,PDIA3,HLA-A,FGFR1,HLA-B,COL18A1,COL3A1
Dendritic Cell Maturation	X1yr_O6_18d.count - 2017-06-29 01:20 PM	2.87	0.099	#NUM!	B2M,COL1A2,COL5A3,PDIA3,HLA-A,FGFR1,HLA-B,COL18A1,STAT1,COL3A1
Dendritic Cell Maturation	X1yr_O6_24d.count - 2017-06-29 01:22 PM	2.46	0.0792	#NUM!	B2M,COL1A2,PDIA3,HLA-A,HLA-B,STAT2,STAT1,COL3A1
Mechanisms of Viral Exit from Host Cells	X1yr_O6_d1_iN.count - 2017-06-29 01:14 PM	0.658	0.0714	#NUM!	ACTB,ACTG1
Mechanisms of Viral Exit from Host Cells	X1yr_O6_3d.count - 2017-06-29 01:18 PM	0.849	0.0714	#NUM!	ACTB,ACTG1
Mechanisms of Viral Exit from Host Cells	X1yr_O6_6d.count - 2017-06-29 01:19 PM	0.503	0.0714	#NUM!	ACTB,ACTG1
Mechanisms of Viral Exit from Host Cells	X1yr_O6_12d.count - 2017-06-29 01:20 PM	0.517	0.0714	#NUM!	ACTB,ACTG1
Mechanisms of Viral Exit from Host Cells	X1yr_O6_18d.count - 2017-06-29 01:20 PM	0.651	0.0714	#NUM!	ACTB,ACTG1
Mechanisms of Viral Exit from Host Cells	X1yr_O6_24d.count - 2017-06-29 01:22 PM	0.817	0.0714	#NUM!	ACTB,ACTG1
Reelin Signaling in Neurons	X1yr_O6_3d.count - 2017-06-29 01:18 PM	0.331	0.0303	#NUM!	ITGB1,APP
Reelin Signaling in Neurons	X1yr_O6_6d.count - 2017-06-29 01:19 PM	0.557	0.0606	#NUM!	ITGB1,FGFR1,ITGA5,APP
Reelin Signaling in Neurons	X1yr_O6_12d.count - 2017-06-29 01:20 PM	0.313	0.0455	#NUM!	ITGB1,FGFR1,APP
Reelin Signaling in Neurons	X1yr_O6_18d.count - 2017-06-29 01:20 PM	0.455	0.0455	#NUM!	ITGB1,FGFR1,APP
Reelin Signaling in Neurons	X1yr_O6_24d.count - 2017-06-29 01:22 PM	0.31	0.0303	#NUM!	ITGB1,APP
HIF1α Signaling	X1yr_O6_d1_iN.count - 2017-06-29 01:14 PM	0.375	0.04	#NUM!	MMP14,HSP90AA1,LDHB
HIF1α Signaling	X1yr_O6_3d.count - 2017-06-29 01:18 PM	1.49	0.0667	#NUM!	MMP14,HSP90AA1,HIF1A,LDHA,LDHB
HIF1α Signaling	X1yr_O6_6d.count - 2017-06-29 01:19 PM	1.08	0.08	#NUM!	MMP14,FGFR1,HSP90AA1,HIF1A,LDHA,LDHB
HIF1α Signaling	X1yr_O6_12d.count - 2017-06-29 01:20 PM	1.12	0.08	#NUM!	MMP14,FGFR1,HSP90AA1,HIF1A,LDHA,LDHB
HIF1α Signaling	X1yr_O6_18d.count - 2017-06-29 01:20 PM	1.5	0.08	#NUM!	MMP14,FGFR1,HSP90AA1,HIF1A,LDHA,LDHB
HIF1α Signaling	X1yr_O6_24d.count - 2017-06-29 01:22 PM	0.545	0.04	#NUM!	MMP14,HSP90AA1,HIF1A
Melatonin Signaling	X1yr_O6_d1_iN.count - 2017-06-29 01:14 PM	0.319	0.0392	#NUM!	CALM1 (includes others),PRKAR1A
Melatonin Signaling	X1yr_O6_3d.count - 2017-06-29 01:18 PM	0.467	0.0392	#NUM!	PDIA3,PRKAR1A
Melatonin Signaling	X1yr_O6_6d.count - 2017-06-29 01:19 PM	0.467	0.0588	#NUM!	CALM1 (includes others),PDIA3,PRKAR1A
Melatonin Signaling	X1yr_O6_12d.count - 2017-06-29 01:20 PM	0.485	0.0588	#NUM!	CALM1 (includes others),PDIA3,PRKAR1A
Melatonin Signaling	X1yr_O6_18d.count - 2017-06-29 01:20 PM	0.656	0.0588	#NUM!	CALM1 (includes others),PDIA3,PRKAR1A
Melatonin Signaling	X1yr_O6_24d.count - 2017-06-29 01:22 PM	0.879	0.0588	#NUM!	CALM1 (includes others),PDIA3,PRKAR1A
Neuropathic Pain Signaling In Dorsal Horn Neurons	X1yr_O6_3d.count - 2017-06-29 01:18 PM	0.24	0.0247	#NUM!	PDIA3,PRKAR1A
Neuropathic Pain Signaling In Dorsal Horn Neurons	X1yr_O6_18d.count - 2017-06-29 01:20 PM	0.319	0.037	#NUM!	PDIA3,FGFR1,PRKAR1A
Relaxin Signaling	X1yr_O6_d1_iN.count - 2017-06-29 01:14 PM	0.438	0.0412	#NUM!	GNB1,GNAS,RACK1,PRKAR1A
Relaxin Signaling	X1yr_O6_3d.count - 2017-06-29 01:18 PM	0.704	0.0412	#NUM!	GNB1,GNAS,RACK1,PRKAR1A
Relaxin Signaling	X1yr_O6_6d.count - 2017-06-29 01:19 PM	0.448	0.0515	#NUM!	GNB1,GNAS,FGFR1,RACK1,PRKAR1A
Relaxin Signaling	X1yr_O6_12d.count - 2017-06-29 01:20 PM	0.472	0.0515	#NUM!	GNB1,GNAS,FGFR1,RACK1,PRKAR1A
Relaxin Signaling	X1yr_O6_18d.count - 2017-06-29 01:20 PM	1.05	0.0619	#NUM!	GNB1,GNAS,FGFR1,RACK1,GNG12,PRKAR1A
Relaxin Signaling	X1yr_O6_24d.count - 2017-06-29 01:22 PM	0.657	0.0412	#NUM!	GNB1,GNAS,RACK1,PRKAR1A
Factors Promoting Cardiogenesis in Vertebrates	X1yr_O6_d1_iN.count - 2017-06-29 01:14 PM	0.309	0.0385	#NUM!	TCF4,CTNNB1
Factors Promoting Cardiogenesis in Vertebrates	X1yr_O6_6d.count - 2017-06-29 01:19 PM	0.801	0.0769	#NUM!	TGFBR2,TCF4,CTNNB1,LRP1
Factors Promoting Cardiogenesis in Vertebrates	X1yr_O6_12d.count - 2017-06-29 01:20 PM	0.829	0.0769	#NUM!	TGFBR2,TCF4,CTNNB1,LRP1
Factors Promoting Cardiogenesis in Vertebrates	X1yr_O6_18d.count - 2017-06-29 01:20 PM	1.08	0.0769	#NUM!	TGFBR2,TCF4,CTNNB1,LRP1
CNTF Signaling	X1yr_O6_6d.count - 2017-06-29 01:19 PM	0.27	0.0455	#NUM!	IL6ST,FGFR1
CNTF Signaling	X1yr_O6_12d.count - 2017-06-29 01:20 PM	0.6	0.0682	#NUM!	IL6ST,FGFR1,STAT3
CNTF Signaling	X1yr_O6_18d.count - 2017-06-29 01:20 PM	0.786	0.0682	#NUM!	IL6ST,FGFR1,STAT1
CNTF Signaling	X1yr_O6_24d.count - 2017-06-29 01:22 PM	0.525	0.0455	#NUM!	IL6ST,STAT1
Agrin Interactions at Neuromuscular Junction	X1yr_O6_d1_iN.count - 2017-06-29 01:14 PM	1.01	0.0714	#NUM!	LAMC1,ITGB1,ACTB,ACTG1
Agrin Interactions at Neuromuscular Junction	X1yr_O6_3d.count - 2017-06-29 01:18 PM	1.99	0.0893	#NUM!	LAMC1,ITGB1,ACTB,LAMB1,ACTG1
Agrin Interactions at Neuromuscular Junction	X1yr_O6_6d.count - 2017-06-29 01:19 PM	2.15	0.125	#NUM!	LAMC1,ITGB1,ACTB,LAMA2,LAMB1,ITGA5,ACTG1
Agrin Interactions at Neuromuscular Junction	X1yr_O6_12d.count - 2017-06-29 01:20 PM	1.65	0.107	#NUM!	LAMC1,ITGB1,ACTB,LAMA2,LAMB1,ACTG1
Agrin Interactions at Neuromuscular Junction	X1yr_O6_18d.count - 2017-06-29 01:20 PM	1.49	0.0893	#NUM!	LAMC1,ITGB1,ACTB,LAMB1,ACTG1
Agrin Interactions at Neuromuscular Junction	X1yr_O6_24d.count - 2017-06-29 01:22 PM	1.91	0.0893	#NUM!	LAMC1,ITGB1,ACTB,LAMB1,ACTG1
Renin-Angiotensin Signaling	X1yr_O6_12d.count - 2017-06-29 01:20 PM	0.321	0.0444	#NUM!	CCL2,FGFR1,STAT3,PRKAR1A
Renin-Angiotensin Signaling	X1yr_O6_18d.count - 2017-06-29 01:20 PM	0.259	0.0333	#NUM!	FGFR1,STAT1,PRKAR1A
Docosahexaenoic Acid (DHA) Signaling	X1yr_O6_d1_iN.count - 2017-06-29 01:14 PM	0.458	0.0513	#NUM!	SERPINF1,APP
Docosahexaenoic Acid (DHA) Signaling	X1yr_O6_3d.count - 2017-06-29 01:18 PM	0.627	0.0513	#NUM!	SERPINF1,APP
Docosahexaenoic Acid (DHA) Signaling	X1yr_O6_6d.count - 2017-06-29 01:19 PM	0.681	0.0769	#NUM!	FGFR1,SERPINF1,APP
Docosahexaenoic Acid (DHA) Signaling	X1yr_O6_12d.count - 2017-06-29 01:20 PM	0.702	0.0769	#NUM!	FGFR1,SERPINF1,APP
Docosahexaenoic Acid (DHA) Signaling	X1yr_O6_18d.count - 2017-06-29 01:20 PM	0.898	0.0769	#NUM!	FGFR1,SERPINF1,APP
Docosahexaenoic Acid (DHA) Signaling	X1yr_O6_24d.count - 2017-06-29 01:22 PM	0.204	0.0256	#NUM!	APP
Semaphorin Signaling in Neurons	X1yr_O6_d1_iN.count - 2017-06-29 01:14 PM	0.555	0.0606	#NUM!	ITGB1,RHOA
Semaphorin Signaling in Neurons	X1yr_O6_3d.count - 2017-06-29 01:18 PM	1.37	0.0909	#NUM!	ITGB1,RND3,RHOA
Semaphorin Signaling in Neurons	X1yr_O6_6d.count - 2017-06-29 01:19 PM	0.831	0.0909	#NUM!	ITGB1,RND3,RHOA
Semaphorin Signaling in Neurons	X1yr_O6_12d.count - 2017-06-29 01:20 PM	0.854	0.0909	#NUM!	ITGB1,RND3,RHOA
Semaphorin Signaling in Neurons	X1yr_O6_18d.count - 2017-06-29 01:20 PM	1.06	0.0909	#NUM!	ITGB1,RND3,RHOA
Semaphorin Signaling in Neurons	X1yr_O6_24d.count - 2017-06-29 01:22 PM	1.32	0.0909	#NUM!	ITGB1,RND3,RHOA
CDK5 Signaling	X1yr_O6_d1_iN.count - 2017-06-29 01:14 PM	1.04	0.0658	#NUM!	LAMC1,ITGB1,GNAS,PPP1CB,PRKAR1A
CDK5 Signaling	X1yr_O6_3d.count - 2017-06-29 01:18 PM	1.47	0.0658	#NUM!	LAMC1,ITGB1,GNAS,LAMB1,PRKAR1A
CDK5 Signaling	X1yr_O6_6d.count - 2017-06-29 01:19 PM	0.713	0.0658	#NUM!	LAMC1,ITGB1,GNAS,LAMB1,PRKAR1A
CDK5 Signaling	X1yr_O6_12d.count - 2017-06-29 01:20 PM	0.743	0.0658	#NUM!	LAMC1,ITGB1,GNAS,LAMB1,PRKAR1A
CDK5 Signaling	X1yr_O6_18d.count - 2017-06-29 01:20 PM	1.03	0.0658	#NUM!	LAMC1,ITGB1,GNAS,LAMB1,PRKAR1A
CDK5 Signaling	X1yr_O6_24d.count - 2017-06-29 01:22 PM	1.4	0.0658	#NUM!	LAMC1,ITGB1,GNAS,LAMB1,PRKAR1A
iCOS-iCOSL Signaling in T Helper Cells	X1yr_O6_d1_iN.count - 2017-06-29 01:14 PM	0.402	0.0417	#NUM!	CALM1 (includes others),HLA-A,HLA-B
iCOS-iCOSL Signaling in T Helper Cells	X1yr_O6_3d.count - 2017-06-29 01:18 PM	0.291	0.0278	#NUM!	HLA-A,HLA-B
iCOS-iCOSL Signaling in T Helper Cells	X1yr_O6_6d.count - 2017-06-29 01:19 PM	0.478	0.0556	#NUM!	CALM1 (includes others),HLA-A,FGFR1,HLA-B
iCOS-iCOSL Signaling in T Helper Cells	X1yr_O6_12d.count - 2017-06-29 01:20 PM	0.499	0.0556	#NUM!	CALM1 (includes others),HLA-A,FGFR1,HLA-B
iCOS-iCOSL Signaling in T Helper Cells	X1yr_O6_18d.count - 2017-06-29 01:20 PM	0.708	0.0556	#NUM!	CALM1 (includes others),HLA-A,FGFR1,HLA-B
iCOS-iCOSL Signaling in T Helper Cells	X1yr_O6_24d.count - 2017-06-29 01:22 PM	0.578	0.0417	#NUM!	CALM1 (includes others),HLA-A,HLA-B
Molecular Mechanisms of Cancer	X1yr_O6_d1_iN.count - 2017-06-29 01:14 PM	0.318	0.0335	#NUM!	ITGB1,TCF4,GNAS,RHOA,CDKN1A,CTNNA1,CTNNB1,PRKAR1A
Molecular Mechanisms of Cancer	X1yr_O6_3d.count - 2017-06-29 01:18 PM	0.943	0.0377	#NUM!	ITGB1,GNAS,RND3,RHOA,CDKN1A,HIF1A,LRP1,PRKAR1A,WNT5A
Molecular Mechanisms of Cancer	X1yr_O6_6d.count - 2017-06-29 01:19 PM	1.48	0.0669	#NUM!	ITGB1,TGFBR2,TCF4,GNAS,RND3,RHOA,FGFR1,CDKN1A,CTNNA1,ITGA5,HIF1A,CTNNB1,CCND1,LRP1,PRKAR1A,WNT5A
Molecular Mechanisms of Cancer	X1yr_O6_12d.count - 2017-06-29 01:20 PM	1.04	0.0586	#NUM!	ITGB1,TGFBR2,TCF4,GNAS,RND3,RHOA,FGFR1,CDKN1A,CTNNA1,HIF1A,CTNNB1,LRP1,PRKAR1A,WNT5A
Molecular Mechanisms of Cancer	X1yr_O6_18d.count - 2017-06-29 01:20 PM	1.38	0.0544	#NUM!	ITGB1,TGFBR2,TCF4,GNAS,RND3,RHOA,FGFR1,CDKN1A,HIF1A,CTNNB1,LRP1,PRKAR1A,WNT5A
Molecular Mechanisms of Cancer	X1yr_O6_24d.count - 2017-06-29 01:22 PM	0.616	0.0335	#NUM!	ITGB1,GNAS,RND3,RHOA,CDKN1A,HIF1A,LRP1,PRKAR1A
Lipid Antigen Presentation by CD1	X1yr_O6_d1_iN.count - 2017-06-29 01:14 PM	3.41	0.333	#NUM!	B2M,CALR,CANX,PSAP
Lipid Antigen Presentation by CD1	X1yr_O6_3d.count - 2017-06-29 01:18 PM	6.87	0.5	#NUM!	B2M,CALR,AP2M1,PDIA3,CANX,PSAP
Lipid Antigen Presentation by CD1	X1yr_O6_6d.count - 2017-06-29 01:19 PM	5.5	0.5	#NUM!	B2M,CALR,AP2M1,PDIA3,CANX,PSAP
Lipid Antigen Presentation by CD1	X1yr_O6_12d.count - 2017-06-29 01:20 PM	5.56	0.5	#NUM!	B2M,CALR,AP2M1,PDIA3,CANX,PSAP
Lipid Antigen Presentation by CD1	X1yr_O6_18d.count - 2017-06-29 01:20 PM	6.11	0.5	#NUM!	B2M,CALR,AP2M1,PDIA3,CANX,PSAP
Lipid Antigen Presentation by CD1	X1yr_O6_24d.count - 2017-06-29 01:22 PM	6.75	0.5	#NUM!	B2M,CALR,AP2M1,PDIA3,CANX,PSAP
Cell Cycle Regulation by BTG Family Proteins	X1yr_O6_d1_iN.count - 2017-06-29 01:14 PM	0.283	0.0435	#NUM!	BTG2
Cell Cycle Regulation by BTG Family Proteins	X1yr_O6_6d.count - 2017-06-29 01:19 PM	0.212	0.0435	#NUM!	CCND1
Corticotropin Releasing Hormone Signaling	X1yr_O6_d1_iN.count - 2017-06-29 01:14 PM	0.366	0.0395	#NUM!	CALM1 (includes others),GNAS,PRKAR1A
Corticotropin Releasing Hormone Signaling	X1yr_O6_3d.count - 2017-06-29 01:18 PM	0.267	0.0263	#NUM!	GNAS,PRKAR1A
Corticotropin Releasing Hormone Signaling	X1yr_O6_18d.count - 2017-06-29 01:20 PM	0.359	0.0395	#NUM!	CALM1 (includes others),GNAS,PRKAR1A
Corticotropin Releasing Hormone Signaling	X1yr_O6_24d.count - 2017-06-29 01:22 PM	0.535	0.0395	#NUM!	CALM1 (includes others),GNAS,PRKAR1A
Mitotic Roles of Polo-Like Kinase	X1yr_O6_d1_iN.count - 2017-06-29 01:14 PM	0.987	0.0833	#NUM!	HSP90B1,HSP90AB1,HSP90AA1
Mitotic Roles of Polo-Like Kinase	X1yr_O6_3d.count - 2017-06-29 01:18 PM	1.28	0.0833	#NUM!	HSP90B1,HSP90AB1,HSP90AA1
Mitotic Roles of Polo-Like Kinase	X1yr_O6_6d.count - 2017-06-29 01:19 PM	0.751	0.0833	#NUM!	HSP90B1,HSP90AB1,HSP90AA1
Mitotic Roles of Polo-Like Kinase	X1yr_O6_12d.count - 2017-06-29 01:20 PM	0.774	0.0833	#NUM!	HSP90B1,HSP90AB1,HSP90AA1
Mitotic Roles of Polo-Like Kinase	X1yr_O6_18d.count - 2017-06-29 01:20 PM	0.976	0.0833	#NUM!	HSP90B1,HSP90AB1,HSP90AA1
Mitotic Roles of Polo-Like Kinase	X1yr_O6_24d.count - 2017-06-29 01:22 PM	1.23	0.0833	#NUM!	HSP90B1,HSP90AB1,HSP90AA1
HGF Signaling	X1yr_O6_6d.count - 2017-06-29 01:19 PM	0.584	0.0588	#NUM!	ITGB1,FGFR1,CDKN1A,ITGA5,CCND1
HGF Signaling	X1yr_O6_12d.count - 2017-06-29 01:20 PM	0.363	0.0471	#NUM!	ITGB1,FGFR1,CDKN1A,STAT3
HGF Signaling	X1yr_O6_18d.count - 2017-06-29 01:20 PM	0.291	0.0353	#NUM!	ITGB1,FGFR1,CDKN1A
HMGB1 Signaling	X1yr_O6_3d.count - 2017-06-29 01:18 PM	0.4	0.0312	#NUM!	RND3,RHOA,IL1R1
HMGB1 Signaling	X1yr_O6_6d.count - 2017-06-29 01:19 PM	0.261	0.0417	#NUM!	RND3,RHOA,FGFR1,IL1R1
HMGB1 Signaling	X1yr_O6_12d.count - 2017-06-29 01:20 PM	0.483	0.0521	#NUM!	RND3,CCL2,RHOA,FGFR1,IL1R1
HMGB1 Signaling	X1yr_O6_18d.count - 2017-06-29 01:20 PM	0.437	0.0417	#NUM!	RND3,RHOA,FGFR1,IL1R1
HMGB1 Signaling	X1yr_O6_24d.count - 2017-06-29 01:22 PM	0.37	0.0312	#NUM!	RND3,RHOA,IL1R1
Maturity Onset Diabetes of Young (MODY) Signaling	X1yr_O6_d1_iN.count - 2017-06-29 01:14 PM	0.602	0.111	#NUM!	GAPDH
Maturity Onset Diabetes of Young (MODY) Signaling	X1yr_O6_3d.count - 2017-06-29 01:18 PM	0.712	0.111	#NUM!	GAPDH
Maturity Onset Diabetes of Young (MODY) Signaling	X1yr_O6_6d.count - 2017-06-29 01:19 PM	0.508	0.111	#NUM!	GAPDH
Maturity Onset Diabetes of Young (MODY) Signaling	X1yr_O6_12d.count - 2017-06-29 01:20 PM	0.517	0.111	#NUM!	GAPDH
Maturity Onset Diabetes of Young (MODY) Signaling	X1yr_O6_18d.count - 2017-06-29 01:20 PM	0.597	0.111	#NUM!	GAPDH
Maturity Onset Diabetes of Young (MODY) Signaling	X1yr_O6_24d.count - 2017-06-29 01:22 PM	0.694	0.111	#NUM!	GAPDH
Role of CHK Proteins in Cell Cycle Checkpoint Control	X1yr_O6_3d.count - 2017-06-29 01:18 PM	0.271	0.0312	#NUM!	CDKN1A
Role of CHK Proteins in Cell Cycle Checkpoint Control	X1yr_O6_24d.count - 2017-06-29 01:22 PM	0.257	0.0312	#NUM!	CDKN1A
FLT3 Signaling in Hematopoietic Progenitor Cells	X1yr_O6_18d.count - 2017-06-29 01:20 PM	0.248	0.0339	#NUM!	FGFR1,STAT1
FLT3 Signaling in Hematopoietic Progenitor Cells	X1yr_O6_24d.count - 2017-06-29 01:22 PM	0.364	0.0339	#NUM!	STAT2,STAT1
Cholecystokinin/Gastrin-mediated Signaling	X1yr_O6_3d.count - 2017-06-29 01:18 PM	0.278	0.027	#NUM!	RND3,RHOA
Cholecystokinin/Gastrin-mediated Signaling	X1yr_O6_6d.count - 2017-06-29 01:19 PM	0.236	0.0405	#NUM!	RND3,RHOA,SST
Cholecystokinin/Gastrin-mediated Signaling	X1yr_O6_12d.count - 2017-06-29 01:20 PM	0.249	0.0405	#NUM!	RND3,RHOA,SST
Cholecystokinin/Gastrin-mediated Signaling	X1yr_O6_18d.count - 2017-06-29 01:20 PM	0.376	0.0405	#NUM!	RND3,RHOA,SST
Cholecystokinin/Gastrin-mediated Signaling	X1yr_O6_24d.count - 2017-06-29 01:22 PM	0.556	0.0405	#NUM!	RND3,RHOA,SST
Human Embryonic Stem Cell Pluripotency	X1yr_O6_d1_iN.count - 2017-06-29 01:14 PM	0.493	0.044	#NUM!	TCF4,GNAS,NTRK1,CTNNB1
Human Embryonic Stem Cell Pluripotency	X1yr_O6_3d.count - 2017-06-29 01:18 PM	0.772	0.044	#NUM!	GNAS,PDGFRA,WNT5A,PDGFRB
Human Embryonic Stem Cell Pluripotency	X1yr_O6_6d.count - 2017-06-29 01:19 PM	1.52	0.0879	#NUM!	TGFBR2,TCF4,GNAS,FGFR1,PDGFRA,CTNNB1,WNT5A,PDGFRB
Human Embryonic Stem Cell Pluripotency	X1yr_O6_12d.count - 2017-06-29 01:20 PM	1.57	0.0879	#NUM!	TGFBR2,TCF4,GNAS,FGFR1,PDGFRA,CTNNB1,WNT5A,PDGFRB
Human Embryonic Stem Cell Pluripotency	X1yr_O6_18d.count - 2017-06-29 01:20 PM	2.08	0.0879	#NUM!	TGFBR2,TCF4,GNAS,FGFR1,PDGFRA,CTNNB1,WNT5A,PDGFRB
Human Embryonic Stem Cell Pluripotency	X1yr_O6_24d.count - 2017-06-29 01:22 PM	0.405	0.033	#NUM!	GNAS,PDGFRA,PDGFRB
RAN Signaling	X1yr_O6_6d.count - 2017-06-29 01:19 PM	0.381	0.0769	#NUM!	KPNB1
Melanocyte Development and Pigmentation Signaling	X1yr_O6_3d.count - 2017-06-29 01:18 PM	0.31	0.029	#NUM!	GNAS,PRKAR1A
Melanocyte Development and Pigmentation Signaling	X1yr_O6_6d.count - 2017-06-29 01:19 PM	0.273	0.0435	#NUM!	GNAS,FGFR1,PRKAR1A
Melanocyte Development and Pigmentation Signaling	X1yr_O6_12d.count - 2017-06-29 01:20 PM	0.287	0.0435	#NUM!	GNAS,FGFR1,PRKAR1A
Melanocyte Development and Pigmentation Signaling	X1yr_O6_18d.count - 2017-06-29 01:20 PM	0.423	0.0435	#NUM!	GNAS,FGFR1,PRKAR1A
Melanocyte Development and Pigmentation Signaling	X1yr_O6_24d.count - 2017-06-29 01:22 PM	0.289	0.029	#NUM!	GNAS,PRKAR1A
Antiproliferative Role of Somatostatin Receptor 2	X1yr_O6_d1_iN.count - 2017-06-29 01:14 PM	1.77	0.104	#NUM!	GNB1,SSTR2,CDKN1A,RACK1,SST
Antiproliferative Role of Somatostatin Receptor 2	X1yr_O6_3d.count - 2017-06-29 01:18 PM	0.981	0.0625	#NUM!	GNB1,CDKN1A,RACK1
Antiproliferative Role of Somatostatin Receptor 2	X1yr_O6_6d.count - 2017-06-29 01:19 PM	1.36	0.104	#NUM!	GNB1,FGFR1,CDKN1A,RACK1,SST
Antiproliferative Role of Somatostatin Receptor 2	X1yr_O6_12d.count - 2017-06-29 01:20 PM	1.4	0.104	#NUM!	GNB1,FGFR1,CDKN1A,RACK1,SST
Antiproliferative Role of Somatostatin Receptor 2	X1yr_O6_18d.count - 2017-06-29 01:20 PM	2.41	0.125	#NUM!	GNB1,FGFR1,CDKN1A,RACK1,SST,GNG12
Antiproliferative Role of Somatostatin Receptor 2	X1yr_O6_24d.count - 2017-06-29 01:22 PM	1.51	0.0833	#NUM!	GNB1,CDKN1A,RACK1,SST
Androgen Signaling	X1yr_O6_d1_iN.count - 2017-06-29 01:14 PM	3.4	0.125	#NUM!	GNB1,CALM1 (includes others),CALR,GNAS,RACK1,HSP90AA1,POLR2B,PRKAR1A,NCOA4
Androgen Signaling	X1yr_O6_3d.count - 2017-06-29 01:18 PM	2.16	0.0833	#NUM!	GNB1,CALR,GNAS,RACK1,HSP90AA1,PRKAR1A
Androgen Signaling	X1yr_O6_6d.count - 2017-06-29 01:19 PM	2.08	0.111	#NUM!	GNB1,CALM1 (includes others),CALR,GNAS,RACK1,HSP90AA1,CCND1,PRKAR1A
Androgen Signaling	X1yr_O6_12d.count - 2017-06-29 01:20 PM	1.64	0.0972	#NUM!	GNB1,CALM1 (includes others),CALR,GNAS,RACK1,HSP90AA1,PRKAR1A
Androgen Signaling	X1yr_O6_18d.count - 2017-06-29 01:20 PM	2.71	0.111	#NUM!	GNB1,CALM1 (includes others),CALR,GNAS,RACK1,HSP90AA1,GNG12,PRKAR1A
Androgen Signaling	X1yr_O6_24d.count - 2017-06-29 01:22 PM	2.71	0.0972	#NUM!	GNB1,CALM1 (includes others),CALR,GNAS,RACK1,HSP90AA1,PRKAR1A
Germ Cell-Sertoli Cell Junction Signaling	X1yr_O6_d1_iN.count - 2017-06-29 01:14 PM	1.36	0.064	#NUM!	ITGB1,TUBA1A,RHOA,ACTB,CTNNA1,CTNNB1,TUBB,ACTG1
Germ Cell-Sertoli Cell Junction Signaling	X1yr_O6_3d.count - 2017-06-29 01:18 PM	1.12	0.048	#NUM!	ITGB1,RND3,RHOA,ACTB,TUBB,ACTG1
Germ Cell-Sertoli Cell Junction Signaling	X1yr_O6_6d.count - 2017-06-29 01:19 PM	1.91	0.088	#NUM!	ITGB1,TGFBR2,TUBA1A,RND3,RHOA,ACTB,FGFR1,CTNNA1,CTNNB1,TUBB,ACTG1
Germ Cell-Sertoli Cell Junction Signaling	X1yr_O6_12d.count - 2017-06-29 01:20 PM	1.99	0.088	#NUM!	ITGB1,TGFBR2,TUBA1A,RND3,RHOA,ACTB,FGFR1,CTNNA1,CTNNB1,TUBB,ACTG1
Germ Cell-Sertoli Cell Junction Signaling	X1yr_O6_18d.count - 2017-06-29 01:20 PM	1.74	0.072	#NUM!	ITGB1,TGFBR2,RND3,RHOA,ACTB,FGFR1,CTNNB1,TUBB,ACTG1
Germ Cell-Sertoli Cell Junction Signaling	X1yr_O6_24d.count - 2017-06-29 01:22 PM	1.45	0.056	#NUM!	ITGB1,RND3,RHOA,MYO7A,ACTB,TUBB,ACTG1
Aldosterone Signaling in Epithelial Cells	X1yr_O6_d1_iN.count - 2017-06-29 01:14 PM	1.42	0.07	#NUM!	HSPA8,HSP90B1,HSP90AB1,DUSP1,HSPA13,HSP90AA1,HSPA5
Aldosterone Signaling in Epithelial Cells	X1yr_O6_3d.count - 2017-06-29 01:18 PM	1.51	0.06	#NUM!	HSPA8,HSP90B1,HSP90AB1,PDIA3,HSP90AA1,HSPA5
Aldosterone Signaling in Epithelial Cells	X1yr_O6_6d.count - 2017-06-29 01:19 PM	1.31	0.08	#NUM!	HSPA8,HSP90B1,HSP90AB1,PDIA3,FGFR1,HSPA9,HSP90AA1,HSPA5
Aldosterone Signaling in Epithelial Cells	X1yr_O6_12d.count - 2017-06-29 01:20 PM	1.36	0.08	#NUM!	HSPA8,HSP90B1,HSP90AB1,PDIA3,FGFR1,HSPA9,HSP90AA1,HSPA5
Aldosterone Signaling in Epithelial Cells	X1yr_O6_18d.count - 2017-06-29 01:20 PM	1.4	0.07	#NUM!	HSPA8,HSP90B1,HSP90AB1,PDIA3,FGFR1,HSP90AA1,HSPA5
Aldosterone Signaling in Epithelial Cells	X1yr_O6_24d.count - 2017-06-29 01:22 PM	1.42	0.06	#NUM!	HSPA8,HSP90B1,HSP90AB1,PDIA3,HSP90AA1,HSPA5
Role of NANOG in Mammalian Embryonic Stem Cell Pluripotency	X1yr_O6_3d.count - 2017-06-29 01:18 PM	0.272	0.0267	#NUM!	IL6ST,WNT5A
Role of NANOG in Mammalian Embryonic Stem Cell Pluripotency	X1yr_O6_6d.count - 2017-06-29 01:19 PM	0.443	0.0533	#NUM!	IL6ST,FGFR1,CTNNB1,WNT5A
Role of NANOG in Mammalian Embryonic Stem Cell Pluripotency	X1yr_O6_12d.count - 2017-06-29 01:20 PM	0.76	0.0667	#NUM!	IL6ST,FGFR1,STAT3,CTNNB1,WNT5A
Role of NANOG in Mammalian Embryonic Stem Cell Pluripotency	X1yr_O6_18d.count - 2017-06-29 01:20 PM	0.666	0.0533	#NUM!	IL6ST,FGFR1,CTNNB1,WNT5A
Growth Hormone Signaling	X1yr_O6_12d.count - 2017-06-29 01:20 PM	0.431	0.0545	#NUM!	FGFR1,IGFBP3,STAT3
Growth Hormone Signaling	X1yr_O6_18d.count - 2017-06-29 01:20 PM	0.594	0.0545	#NUM!	FGFR1,IGFBP3,STAT1
Growth Hormone Signaling	X1yr_O6_24d.count - 2017-06-29 01:22 PM	0.4	0.0364	#NUM!	IGFBP3,STAT1
Prolactin Signaling	X1yr_O6_18d.count - 2017-06-29 01:20 PM	0.228	0.0323	#NUM!	FGFR1,STAT1
CREB Signaling in Neurons	X1yr_O6_d1_iN.count - 2017-06-29 01:14 PM	0.687	0.0476	#NUM!	GNB1,CALM1 (includes others),GNAS,RACK1,POLR2B,PRKAR1A
CREB Signaling in Neurons	X1yr_O6_3d.count - 2017-06-29 01:18 PM	0.748	0.0397	#NUM!	GNB1,GNAS,PDIA3,RACK1,PRKAR1A
CREB Signaling in Neurons	X1yr_O6_6d.count - 2017-06-29 01:19 PM	0.605	0.0556	#NUM!	GNB1,CALM1 (includes others),GNAS,PDIA3,FGFR1,RACK1,PRKAR1A
CREB Signaling in Neurons	X1yr_O6_12d.count - 2017-06-29 01:20 PM	0.639	0.0556	#NUM!	GNB1,CALM1 (includes others),GNAS,PDIA3,FGFR1,RACK1,PRKAR1A
CREB Signaling in Neurons	X1yr_O6_18d.count - 2017-06-29 01:20 PM	1.32	0.0635	#NUM!	GNB1,CALM1 (includes others),GNAS,PDIA3,FGFR1,RACK1,GNG12,PRKAR1A
CREB Signaling in Neurons	X1yr_O6_24d.count - 2017-06-29 01:22 PM	1.03	0.0476	#NUM!	GNB1,CALM1 (includes others),GNAS,PDIA3,RACK1,PRKAR1A
Melanoma Signaling	X1yr_O6_6d.count - 2017-06-29 01:19 PM	0.58	0.0682	#NUM!	FGFR1,CDKN1A,CCND1
Melanoma Signaling	X1yr_O6_12d.count - 2017-06-29 01:20 PM	0.281	0.0455	#NUM!	FGFR1,CDKN1A
Melanoma Signaling	X1yr_O6_18d.count - 2017-06-29 01:20 PM	0.386	0.0455	#NUM!	FGFR1,CDKN1A
Prostate Cancer Signaling	X1yr_O6_d1_iN.count - 2017-06-29 01:14 PM	1.16	0.0714	#NUM!	HSP90B1,HSP90AB1,CDKN1A,HSP90AA1,CTNNB1
Prostate Cancer Signaling	X1yr_O6_3d.count - 2017-06-29 01:18 PM	1.08	0.0571	#NUM!	HSP90B1,HSP90AB1,CDKN1A,HSP90AA1
Prostate Cancer Signaling	X1yr_O6_6d.count - 2017-06-29 01:19 PM	1.65	0.1	#NUM!	HSP90B1,HSP90AB1,FGFR1,CDKN1A,HSP90AA1,CTNNB1,CCND1
Prostate Cancer Signaling	X1yr_O6_12d.count - 2017-06-29 01:20 PM	1.24	0.0857	#NUM!	HSP90B1,HSP90AB1,FGFR1,CDKN1A,HSP90AA1,CTNNB1
Prostate Cancer Signaling	X1yr_O6_18d.count - 2017-06-29 01:20 PM	1.63	0.0857	#NUM!	HSP90B1,HSP90AB1,FGFR1,CDKN1A,HSP90AA1,CTNNB1
Prostate Cancer Signaling	X1yr_O6_24d.count - 2017-06-29 01:22 PM	1.02	0.0571	#NUM!	HSP90B1,HSP90AB1,CDKN1A,HSP90AA1
Renal Cell Carcinoma Signaling	X1yr_O6_6d.count - 2017-06-29 01:19 PM	0.346	0.0492	#NUM!	FGFR1,HIF1A,UBC
Renal Cell Carcinoma Signaling	X1yr_O6_12d.count - 2017-06-29 01:20 PM	0.362	0.0492	#NUM!	FGFR1,HIF1A,UBC
Renal Cell Carcinoma Signaling	X1yr_O6_18d.count - 2017-06-29 01:20 PM	0.513	0.0492	#NUM!	FGFR1,HIF1A,UBC
Renal Cell Carcinoma Signaling	X1yr_O6_24d.count - 2017-06-29 01:22 PM	0.348	0.0328	#NUM!	HIF1A,UBC
Type I Diabetes Mellitus Signaling	X1yr_O6_d1_iN.count - 2017-06-29 01:14 PM	0.421	0.0429	#NUM!	HLA-A,HLA-B,CPE
Type I Diabetes Mellitus Signaling	X1yr_O6_3d.count - 2017-06-29 01:18 PM	0.638	0.0429	#NUM!	HLA-A,HLA-B,IL1R1
Type I Diabetes Mellitus Signaling	X1yr_O6_6d.count - 2017-06-29 01:19 PM	0.503	0.0571	#NUM!	HLA-A,HLA-B,IL1R1,CPE
Type I Diabetes Mellitus Signaling	X1yr_O6_12d.count - 2017-06-29 01:20 PM	0.525	0.0571	#NUM!	HLA-A,HLA-B,IL1R1,CPE
Type I Diabetes Mellitus Signaling	X1yr_O6_18d.count - 2017-06-29 01:20 PM	1.15	0.0714	#NUM!	HLA-A,HLA-B,IL1R1,STAT1,CPE
Type I Diabetes Mellitus Signaling	X1yr_O6_24d.count - 2017-06-29 01:22 PM	1.53	0.0714	#NUM!	HLA-A,HLA-B,IL1R1,STAT1,CPE
Endometrial Cancer Signaling	X1yr_O6_d1_iN.count - 2017-06-29 01:14 PM	0.328	0.04	#NUM!	CTNNA1,CTNNB1
Endometrial Cancer Signaling	X1yr_O6_6d.count - 2017-06-29 01:19 PM	0.845	0.08	#NUM!	FGFR1,CTNNA1,CTNNB1,CCND1
Endometrial Cancer Signaling	X1yr_O6_12d.count - 2017-06-29 01:20 PM	0.5	0.06	#NUM!	FGFR1,CTNNA1,CTNNB1
Endometrial Cancer Signaling	X1yr_O6_18d.count - 2017-06-29 01:20 PM	0.322	0.04	#NUM!	FGFR1,CTNNB1
Basal Cell Carcinoma Signaling	X1yr_O6_d1_iN.count - 2017-06-29 01:14 PM	0.52	0.0571	#NUM!	TCF4,CTNNB1
Basal Cell Carcinoma Signaling	X1yr_O6_3d.count - 2017-06-29 01:18 PM	0.245	0.0286	#NUM!	WNT5A
Basal Cell Carcinoma Signaling	X1yr_O6_6d.count - 2017-06-29 01:19 PM	0.777	0.0857	#NUM!	TCF4,CTNNB1,WNT5A
Basal Cell Carcinoma Signaling	X1yr_O6_12d.count - 2017-06-29 01:20 PM	0.799	0.0857	#NUM!	TCF4,CTNNB1,WNT5A
Basal Cell Carcinoma Signaling	X1yr_O6_18d.count - 2017-06-29 01:20 PM	1	0.0857	#NUM!	TCF4,CTNNB1,WNT5A
Allograft Rejection Signaling	X1yr_O6_d1_iN.count - 2017-06-29 01:14 PM	1.98	0.2	#NUM!	B2M,HLA-A,HLA-B
Allograft Rejection Signaling	X1yr_O6_3d.count - 2017-06-29 01:18 PM	2.32	0.2	#NUM!	B2M,HLA-A,HLA-B
Allograft Rejection Signaling	X1yr_O6_6d.count - 2017-06-29 01:19 PM	1.68	0.2	#NUM!	B2M,HLA-A,HLA-B
Allograft Rejection Signaling	X1yr_O6_12d.count - 2017-06-29 01:20 PM	1.71	0.2	#NUM!	B2M,HLA-A,HLA-B
Allograft Rejection Signaling	X1yr_O6_18d.count - 2017-06-29 01:20 PM	1.96	0.2	#NUM!	B2M,HLA-A,HLA-B
Allograft Rejection Signaling	X1yr_O6_24d.count - 2017-06-29 01:22 PM	2.26	0.2	#NUM!	B2M,HLA-A,HLA-B
Glioma Signaling	X1yr_O6_3d.count - 2017-06-29 01:18 PM	0.874	0.0482	#NUM!	CDKN1A,PDGFRA,IGF2R,PDGFRB
Glioma Signaling	X1yr_O6_6d.count - 2017-06-29 01:19 PM	1.3	0.0843	#NUM!	CALM1 (includes others),FGFR1,CDKN1A,PDGFRA,IGF2R,CCND1,PDGFRB
Glioma Signaling	X1yr_O6_12d.count - 2017-06-29 01:20 PM	0.962	0.0723	#NUM!	CALM1 (includes others),FGFR1,CDKN1A,PDGFRA,IGF2R,PDGFRB
Glioma Signaling	X1yr_O6_18d.count - 2017-06-29 01:20 PM	1.32	0.0723	#NUM!	CALM1 (includes others),FGFR1,CDKN1A,PDGFRA,IGF2R,PDGFRB
Glioma Signaling	X1yr_O6_24d.count - 2017-06-29 01:22 PM	1.26	0.0602	#NUM!	CALM1 (includes others),CDKN1A,PDGFRA,IGF2R,PDGFRB
Autoimmune Thyroid Disease Signaling	X1yr_O6_d1_iN.count - 2017-06-29 01:14 PM	1.1	0.133	#NUM!	HLA-A,HLA-B
Autoimmune Thyroid Disease Signaling	X1yr_O6_3d.count - 2017-06-29 01:18 PM	1.32	0.133	#NUM!	HLA-A,HLA-B
Autoimmune Thyroid Disease Signaling	X1yr_O6_6d.count - 2017-06-29 01:19 PM	0.916	0.133	#NUM!	HLA-A,HLA-B
Autoimmune Thyroid Disease Signaling	X1yr_O6_12d.count - 2017-06-29 01:20 PM	0.934	0.133	#NUM!	HLA-A,HLA-B
Autoimmune Thyroid Disease Signaling	X1yr_O6_18d.count - 2017-06-29 01:20 PM	1.09	0.133	#NUM!	HLA-A,HLA-B
Autoimmune Thyroid Disease Signaling	X1yr_O6_24d.count - 2017-06-29 01:22 PM	1.28	0.133	#NUM!	HLA-A,HLA-B
Acute Myeloid Leukemia Signaling	X1yr_O6_6d.count - 2017-06-29 01:19 PM	0.265	0.0429	#NUM!	TCF4,FGFR1,CCND1
Acute Myeloid Leukemia Signaling	X1yr_O6_12d.count - 2017-06-29 01:20 PM	0.279	0.0429	#NUM!	TCF4,FGFR1,STAT3
Thyroid Cancer Signaling	X1yr_O6_d1_iN.count - 2017-06-29 01:14 PM	1.02	0.0857	#NUM!	TCF4,NTRK1,CTNNB1
Thyroid Cancer Signaling	X1yr_O6_3d.count - 2017-06-29 01:18 PM	0.245	0.0286	#NUM!	CXCL12
Thyroid Cancer Signaling	X1yr_O6_6d.count - 2017-06-29 01:19 PM	1.29	0.114	#NUM!	TCF4,CXCL12,CTNNB1,CCND1
Thyroid Cancer Signaling	X1yr_O6_12d.count - 2017-06-29 01:20 PM	0.799	0.0857	#NUM!	TCF4,CXCL12,CTNNB1
Thyroid Cancer Signaling	X1yr_O6_18d.count - 2017-06-29 01:20 PM	1	0.0857	#NUM!	TCF4,CXCL12,CTNNB1
Thyroid Cancer Signaling	X1yr_O6_24d.count - 2017-06-29 01:22 PM	0.667	0.0571	#NUM!	CXCL12,RET
Bladder Cancer Signaling	X1yr_O6_d1_iN.count - 2017-06-29 01:14 PM	0.276	0.0357	#NUM!	MMP14,CDKN1A
Bladder Cancer Signaling	X1yr_O6_3d.count - 2017-06-29 01:18 PM	0.834	0.0536	#NUM!	THBS1,MMP14,CDKN1A
Bladder Cancer Signaling	X1yr_O6_6d.count - 2017-06-29 01:19 PM	0.721	0.0714	#NUM!	THBS1,MMP14,CDKN1A,CCND1
Bladder Cancer Signaling	X1yr_O6_12d.count - 2017-06-29 01:20 PM	0.418	0.0536	#NUM!	THBS1,MMP14,CDKN1A
Bladder Cancer Signaling	X1yr_O6_18d.count - 2017-06-29 01:20 PM	0.579	0.0536	#NUM!	THBS1,MMP14,CDKN1A
Bladder Cancer Signaling	X1yr_O6_24d.count - 2017-06-29 01:22 PM	0.792	0.0536	#NUM!	THBS1,MMP14,CDKN1A
Graft-versus-Host Disease Signaling	X1yr_O6_d1_iN.count - 2017-06-29 01:14 PM	0.965	0.111	#NUM!	HLA-A,HLA-B
Graft-versus-Host Disease Signaling	X1yr_O6_3d.count - 2017-06-29 01:18 PM	1.18	0.111	#NUM!	HLA-A,HLA-B
Graft-versus-Host Disease Signaling	X1yr_O6_6d.count - 2017-06-29 01:19 PM	0.786	0.111	#NUM!	HLA-A,HLA-B
Graft-versus-Host Disease Signaling	X1yr_O6_12d.count - 2017-06-29 01:20 PM	0.803	0.111	#NUM!	HLA-A,HLA-B
Graft-versus-Host Disease Signaling	X1yr_O6_18d.count - 2017-06-29 01:20 PM	0.956	0.111	#NUM!	HLA-A,HLA-B
Graft-versus-Host Disease Signaling	X1yr_O6_24d.count - 2017-06-29 01:22 PM	1.14	0.111	#NUM!	HLA-A,HLA-B
Chronic Myeloid Leukemia Signaling	X1yr_O6_6d.count - 2017-06-29 01:19 PM	0.39	0.05	#NUM!	TGFBR2,FGFR1,CDKN1A,CCND1
Chronic Myeloid Leukemia Signaling	X1yr_O6_18d.count - 2017-06-29 01:20 PM	0.327	0.0375	#NUM!	TGFBR2,FGFR1,CDKN1A
Production of Nitric Oxide and Reactive Oxygen Species in Macrophages	X1yr_O6_3d.count - 2017-06-29 01:18 PM	0.247	0.0242	#NUM!	RND3,RHOA,CLU
Production of Nitric Oxide and Reactive Oxygen Species in Macrophages	X1yr_O6_12d.count - 2017-06-29 01:20 PM	0.263	0.0403	#NUM!	RND3,RHOA,FGFR1,CLU,APOD
Production of Nitric Oxide and Reactive Oxygen Species in Macrophages	X1yr_O6_18d.count - 2017-06-29 01:20 PM	0.693	0.0484	#NUM!	RND3,RHOA,FGFR1,STAT1,CLU,APOD
ERK5 Signaling	X1yr_O6_d1_iN.count - 2017-06-29 01:14 PM	2.58	0.133	#NUM!	YWHAQ,YWHAG,YWHAE,YWHAB,NTRK1,YWHAZ
ERK5 Signaling	X1yr_O6_6d.count - 2017-06-29 01:19 PM	0.563	0.0667	#NUM!	IL6ST,YWHAG,YWHAB
ERK5 Signaling	X1yr_O6_12d.count - 2017-06-29 01:20 PM	0.582	0.0667	#NUM!	IL6ST,YWHAG,YWHAB
ERK5 Signaling	X1yr_O6_18d.count - 2017-06-29 01:20 PM	0.765	0.0667	#NUM!	IL6ST,YWHAG,YWHAB
ERK5 Signaling	X1yr_O6_24d.count - 2017-06-29 01:22 PM	0.512	0.0444	#NUM!	IL6ST,YWHAG
Colorectal Cancer Metastasis Signaling	X1yr_O6_d1_iN.count - 2017-06-29 01:14 PM	1.19	0.0562	#NUM!	GNB1,TCF4,GNAS,PTGER3,RHOA,MMP14,RACK1,CTNNB1,PRKAR1A
Colorectal Cancer Metastasis Signaling	X1yr_O6_3d.count - 2017-06-29 01:18 PM	2.33	0.0625	#NUM!	IL6ST,GNB1,GNAS,RND3,RHOA,MMP14,RACK1,LRP1,PRKAR1A,WNT5A
Colorectal Cancer Metastasis Signaling	X1yr_O6_6d.count - 2017-06-29 01:19 PM	2.69	0.0938	#NUM!	IL6ST,TCF4,GNAS,MMP14,FGFR1,RACK1,CCND1,GNB1,TGFBR2,RND3,RHOA,CTNNB1,LRP1,WNT5A,PRKAR1A
Colorectal Cancer Metastasis Signaling	X1yr_O6_12d.count - 2017-06-29 01:20 PM	2.8	0.0938	#NUM!	IL6ST,TCF4,GNAS,MMP14,FGFR1,RACK1,STAT3,GNB1,TGFBR2,RND3,RHOA,CTNNB1,LRP1,WNT5A,PRKAR1A
Colorectal Cancer Metastasis Signaling	X1yr_O6_18d.count - 2017-06-29 01:20 PM	4.33	0.1	#NUM!	IL6ST,TCF4,GNAS,MMP14,FGFR1,RACK1,GNB1,TGFBR2,RND3,RHOA,CTNNB1,STAT1,LRP1,GNG12,WNT5A,PRKAR1A
Colorectal Cancer Metastasis Signaling	X1yr_O6_24d.count - 2017-06-29 01:22 PM	2.2	0.0625	#NUM!	IL6ST,GNB1,GNAS,RND3,RHOA,MMP14,RACK1,STAT1,LRP1,PRKAR1A
mTOR Signaling	X1yr_O6_d1_iN.count - 2017-06-29 01:14 PM	2	0.0741	#NUM!	RPS19,RPS4Y1,EIF4G2,RHOA,RPS18,EIF4A2,EIF3E,RPS3,RPS14,RPS24
mTOR Signaling	X1yr_O6_3d.count - 2017-06-29 01:18 PM	1.39	0.0519	#NUM!	RPS19,EIF4G2,RND3,RHOA,HIF1A,RPS3,RPS14
mTOR Signaling	X1yr_O6_6d.count - 2017-06-29 01:19 PM	2.08	0.0889	#NUM!	RPS19,EIF4G2,RND3,RHOA,FGFR1,RPS18,EIF3A,HIF1A,RPS3,EIF4G1,RPS14,RPS24
mTOR Signaling	X1yr_O6_12d.count - 2017-06-29 01:20 PM	1.75	0.0815	#NUM!	RPS19,EIF4G2,RND3,RHOA,FGFR1,RPS18,EIF3A,HIF1A,RPS3,EIF4G1,RPS24
mTOR Signaling	X1yr_O6_18d.count - 2017-06-29 01:20 PM	2.92	0.0889	#NUM!	RPS19,EIF4G2,RND3,RHOA,FGFR1,RPS18,HIF1A,RPS3,EIF4G1,RPS5,RPS14,RPS24
mTOR Signaling	X1yr_O6_24d.count - 2017-06-29 01:22 PM	0.613	0.037	#NUM!	EIF4G2,RND3,RHOA,HIF1A,EIF4G1
Myc Mediated Apoptosis Signaling	X1yr_O6_d1_iN.count - 2017-06-29 01:14 PM	1.48	0.0877	#NUM!	YWHAQ,YWHAG,YWHAE,YWHAB,YWHAZ
Myc Mediated Apoptosis Signaling	X1yr_O6_6d.count - 2017-06-29 01:19 PM	0.39	0.0526	#NUM!	YWHAG,YWHAB,FGFR1
Myc Mediated Apoptosis Signaling	X1yr_O6_12d.count - 2017-06-29 01:20 PM	0.406	0.0526	#NUM!	YWHAG,YWHAB,FGFR1
Myc Mediated Apoptosis Signaling	X1yr_O6_18d.count - 2017-06-29 01:20 PM	0.565	0.0526	#NUM!	YWHAG,YWHAB,FGFR1
Pancreatic Adenocarcinoma Signaling	X1yr_O6_6d.count - 2017-06-29 01:19 PM	0.353	0.0476	#NUM!	TGFBR2,FGFR1,CDKN1A,CCND1
Pancreatic Adenocarcinoma Signaling	X1yr_O6_12d.count - 2017-06-29 01:20 PM	0.372	0.0476	#NUM!	TGFBR2,FGFR1,CDKN1A,STAT3
Pancreatic Adenocarcinoma Signaling	X1yr_O6_18d.count - 2017-06-29 01:20 PM	0.555	0.0476	#NUM!	TGFBR2,FGFR1,CDKN1A,STAT1
G Beta Gamma Signaling	X1yr_O6_d1_iN.count - 2017-06-29 01:14 PM	0.923	0.0667	#NUM!	GNB1,GNAS,RACK1,PRKAR1A
G Beta Gamma Signaling	X1yr_O6_3d.count - 2017-06-29 01:18 PM	1.27	0.0667	#NUM!	GNB1,GNAS,RACK1,PRKAR1A
G Beta Gamma Signaling	X1yr_O6_6d.count - 2017-06-29 01:19 PM	1.02	0.0833	#NUM!	GNB1,GNAS,RACK1,CAV1,PRKAR1A
G Beta Gamma Signaling	X1yr_O6_12d.count - 2017-06-29 01:20 PM	1.06	0.0833	#NUM!	GNB1,GNAS,RACK1,CAV1,PRKAR1A
G Beta Gamma Signaling	X1yr_O6_18d.count - 2017-06-29 01:20 PM	1.38	0.0833	#NUM!	GNB1,GNAS,RACK1,GNG12,PRKAR1A
G Beta Gamma Signaling	X1yr_O6_24d.count - 2017-06-29 01:22 PM	1.21	0.0667	#NUM!	GNB1,GNAS,RACK1,PRKAR1A
G Protein Signaling Mediated by Tubby	X1yr_O6_d1_iN.count - 2017-06-29 01:14 PM	2.06	0.214	#NUM!	GNB1,GNAS,RACK1
G Protein Signaling Mediated by Tubby	X1yr_O6_3d.count - 2017-06-29 01:18 PM	2.41	0.214	#NUM!	GNB1,GNAS,RACK1
G Protein Signaling Mediated by Tubby	X1yr_O6_6d.count - 2017-06-29 01:19 PM	1.77	0.214	#NUM!	GNB1,GNAS,RACK1
G Protein Signaling Mediated by Tubby	X1yr_O6_12d.count - 2017-06-29 01:20 PM	1.79	0.214	#NUM!	GNB1,GNAS,RACK1
G Protein Signaling Mediated by Tubby	X1yr_O6_18d.count - 2017-06-29 01:20 PM	3.11	0.286	#NUM!	GNB1,GNAS,RACK1,GNG12
G Protein Signaling Mediated by Tubby	X1yr_O6_24d.count - 2017-06-29 01:22 PM	2.35	0.214	#NUM!	GNB1,GNAS,RACK1
Communication between Innate and Adaptive Immune Cells	X1yr_O6_d1_iN.count - 2017-06-29 01:14 PM	0.96	0.0811	#NUM!	B2M,HLA-A,HLA-B
Communication between Innate and Adaptive Immune Cells	X1yr_O6_3d.count - 2017-06-29 01:18 PM	1.25	0.0811	#NUM!	B2M,HLA-A,HLA-B
Communication between Innate and Adaptive Immune Cells	X1yr_O6_6d.count - 2017-06-29 01:19 PM	0.727	0.0811	#NUM!	B2M,HLA-A,HLA-B
Communication between Innate and Adaptive Immune Cells	X1yr_O6_12d.count - 2017-06-29 01:20 PM	0.749	0.0811	#NUM!	B2M,HLA-A,HLA-B
Communication between Innate and Adaptive Immune Cells	X1yr_O6_18d.count - 2017-06-29 01:20 PM	0.949	0.0811	#NUM!	B2M,HLA-A,HLA-B
Communication between Innate and Adaptive Immune Cells	X1yr_O6_24d.count - 2017-06-29 01:22 PM	1.2	0.0811	#NUM!	B2M,HLA-A,HLA-B
Sphingosine-1-phosphate Signaling	X1yr_O6_3d.count - 2017-06-29 01:18 PM	1.43	0.0641	#NUM!	RND3,PDIA3,RHOA,PDGFRA,PDGFRB
Sphingosine-1-phosphate Signaling	X1yr_O6_6d.count - 2017-06-29 01:19 PM	1.02	0.0769	#NUM!	RND3,PDIA3,RHOA,FGFR1,PDGFRA,PDGFRB
Sphingosine-1-phosphate Signaling	X1yr_O6_12d.count - 2017-06-29 01:20 PM	1.06	0.0769	#NUM!	RND3,PDIA3,RHOA,FGFR1,PDGFRA,PDGFRB
Sphingosine-1-phosphate Signaling	X1yr_O6_18d.count - 2017-06-29 01:20 PM	1.43	0.0769	#NUM!	RND3,PDIA3,RHOA,FGFR1,PDGFRA,PDGFRB
Sphingosine-1-phosphate Signaling	X1yr_O6_24d.count - 2017-06-29 01:22 PM	1.36	0.0641	#NUM!	RND3,PDIA3,RHOA,PDGFRA,PDGFRB
Crosstalk between Dendritic Cells and Natural Killer Cells	X1yr_O6_d1_iN.count - 2017-06-29 01:14 PM	1.41	0.0976	#NUM!	HLA-A,ACTB,HLA-B,ACTG1
Crosstalk between Dendritic Cells and Natural Killer Cells	X1yr_O6_3d.count - 2017-06-29 01:18 PM	1.81	0.0976	#NUM!	HLA-A,ACTB,HLA-B,ACTG1
Crosstalk between Dendritic Cells and Natural Killer Cells	X1yr_O6_6d.count - 2017-06-29 01:19 PM	1.08	0.0976	#NUM!	HLA-A,ACTB,HLA-B,ACTG1
Crosstalk between Dendritic Cells and Natural Killer Cells	X1yr_O6_12d.count - 2017-06-29 01:20 PM	1.11	0.0976	#NUM!	HLA-A,ACTB,HLA-B,ACTG1
Crosstalk between Dendritic Cells and Natural Killer Cells	X1yr_O6_18d.count - 2017-06-29 01:20 PM	1.39	0.0976	#NUM!	HLA-A,ACTB,HLA-B,ACTG1
Crosstalk between Dendritic Cells and Natural Killer Cells	X1yr_O6_24d.count - 2017-06-29 01:22 PM	1.74	0.0976	#NUM!	HLA-A,ACTB,HLA-B,ACTG1
Systemic Lupus Erythematosus Signaling	X1yr_O6_3d.count - 2017-06-29 01:18 PM	0.624	0.0381	#NUM!	BDKRB2,HLA-A,HNRNPA2B1,HLA-B
Systemic Lupus Erythematosus Signaling	X1yr_O6_6d.count - 2017-06-29 01:19 PM	0.6	0.0571	#NUM!	BDKRB2,HLA-A,PRPF8,FGFR1,HNRNPA2B1,HLA-B
Systemic Lupus Erythematosus Signaling	X1yr_O6_12d.count - 2017-06-29 01:20 PM	0.63	0.0571	#NUM!	BDKRB2,HLA-A,PRPF8,FGFR1,HNRNPA2B1,HLA-B
Systemic Lupus Erythematosus Signaling	X1yr_O6_18d.count - 2017-06-29 01:20 PM	0.366	0.0381	#NUM!	HLA-A,FGFR1,HNRNPA2B1,HLA-B
Systemic Lupus Erythematosus Signaling	X1yr_O6_24d.count - 2017-06-29 01:22 PM	0.314	0.0286	#NUM!	HLA-A,HNRNPA2B1,HLA-B
ILK Signaling	X1yr_O6_d1_iN.count - 2017-06-29 01:14 PM	0.876	0.0519	#NUM!	ITGB1,FN1,RHOA,ACTB,CTNNB1,ACTG1,NACA
ILK Signaling	X1yr_O6_3d.count - 2017-06-29 01:18 PM	2.33	0.0667	#NUM!	ITGB1,FN1,RND3,FLNA,RHOA,ACTB,VIM,HIF1A,ACTG1
ILK Signaling	X1yr_O6_6d.count - 2017-06-29 01:19 PM	3.98	0.119	#NUM!	ITGB1,PARVA,MYH9,FN1,FGFR1,ACTB,VIM,HIF1A,CCND1,RND3,FLNC,FLNA,RHOA,CTNNB1,ACTG1,NACA
ILK Signaling	X1yr_O6_12d.count - 2017-06-29 01:20 PM	2.16	0.0889	#NUM!	ITGB1,MYH9,FN1,RND3,FLNA,RHOA,ACTB,FGFR1,VIM,HIF1A,CTNNB1,ACTG1
ILK Signaling	X1yr_O6_18d.count - 2017-06-29 01:20 PM	2.92	0.0889	#NUM!	ITGB1,FN1,RND3,FLNA,RHOA,ACTB,FGFR1,VIM,HIF1A,CTNNB1,ACTG1,NACA
ILK Signaling	X1yr_O6_24d.count - 2017-06-29 01:22 PM	2.2	0.0667	#NUM!	ITGB1,FN1,RND3,FLNA,RHOA,ACTB,VIM,HIF1A,ACTG1
FAK Signaling	X1yr_O6_d1_iN.count - 2017-06-29 01:14 PM	0.412	0.0423	#NUM!	ITGB1,ACTB,ACTG1
FAK Signaling	X1yr_O6_3d.count - 2017-06-29 01:18 PM	0.626	0.0423	#NUM!	ITGB1,ACTB,ACTG1
FAK Signaling	X1yr_O6_6d.count - 2017-06-29 01:19 PM	1.18	0.0845	#NUM!	ITGB1,ACTB,FGFR1,ITGA5,TNS1,ACTG1
FAK Signaling	X1yr_O6_12d.count - 2017-06-29 01:20 PM	0.829	0.0704	#NUM!	ITGB1,ACTB,FGFR1,TNS1,ACTG1
FAK Signaling	X1yr_O6_18d.count - 2017-06-29 01:20 PM	0.722	0.0563	#NUM!	ITGB1,ACTB,FGFR1,ACTG1
FAK Signaling	X1yr_O6_24d.count - 2017-06-29 01:22 PM	0.589	0.0423	#NUM!	ITGB1,ACTB,ACTG1
Hereditary Breast Cancer Signaling	X1yr_O6_d1_iN.count - 2017-06-29 01:14 PM	0.493	0.044	#NUM!	ACTB,CDKN1A,POLR2B,UBC
Hereditary Breast Cancer Signaling	X1yr_O6_6d.count - 2017-06-29 01:19 PM	0.512	0.0549	#NUM!	ACTB,FGFR1,CDKN1A,UBC,CCND1
Hereditary Breast Cancer Signaling	X1yr_O6_12d.count - 2017-06-29 01:20 PM	0.313	0.044	#NUM!	ACTB,FGFR1,CDKN1A,UBC
Hereditary Breast Cancer Signaling	X1yr_O6_18d.count - 2017-06-29 01:20 PM	0.483	0.044	#NUM!	ACTB,FGFR1,CDKN1A,UBC
Hereditary Breast Cancer Signaling	X1yr_O6_24d.count - 2017-06-29 01:22 PM	0.405	0.033	#NUM!	ACTB,CDKN1A,UBC
Rac Signaling	X1yr_O6_d1_iN.count - 2017-06-29 01:14 PM	0.312	0.0361	#NUM!	ITGB1,RHOA,NCKAP1
Rac Signaling	X1yr_O6_3d.count - 2017-06-29 01:18 PM	0.23	0.0241	#NUM!	ITGB1,RHOA
Rac Signaling	X1yr_O6_6d.count - 2017-06-29 01:19 PM	0.924	0.0723	#NUM!	ITGB1,ACTR2,RHOA,FGFR1,CD44,ITGA5
Rac Signaling	X1yr_O6_12d.count - 2017-06-29 01:20 PM	0.381	0.0482	#NUM!	ITGB1,ACTR2,RHOA,FGFR1
Rac Signaling	X1yr_O6_18d.count - 2017-06-29 01:20 PM	0.305	0.0361	#NUM!	ITGB1,RHOA,FGFR1
Rac Signaling	X1yr_O6_24d.count - 2017-06-29 01:22 PM	0.469	0.0361	#NUM!	ITGB1,RHOA,CD44
Role of Osteoblasts, Osteoclasts and Chondrocytes in Rheumatoid Arthritis	X1yr_O6_d1_iN.count - 2017-06-29 01:14 PM	0.499	0.0408	#NUM!	ITGB1,CALM1 (includes others),TCF4,MMP14,SFRP1,CTNNB1
Role of Osteoblasts, Osteoclasts and Chondrocytes in Rheumatoid Arthritis	X1yr_O6_3d.count - 2017-06-29 01:18 PM	1.22	0.0476	#NUM!	ITGB1,DKK3,MMP14,SFRP1,IL1R1,LRP1,WNT5A
Role of Osteoblasts, Osteoclasts and Chondrocytes in Rheumatoid Arthritis	X1yr_O6_6d.count - 2017-06-29 01:19 PM	1.45	0.0748	#NUM!	ITGB1,CALM1 (includes others),TCF4,MMP14,FGFR1,ITGA5,SFRP1,IL1R1,CTNNB1,LRP1,WNT5A
Role of Osteoblasts, Osteoclasts and Chondrocytes in Rheumatoid Arthritis	X1yr_O6_12d.count - 2017-06-29 01:20 PM	1.19	0.068	#NUM!	ITGB1,CALM1 (includes others),TCF4,MMP14,FGFR1,SFRP1,IL1R1,CTNNB1,LRP1,WNT5A
Role of Osteoblasts, Osteoclasts and Chondrocytes in Rheumatoid Arthritis	X1yr_O6_18d.count - 2017-06-29 01:20 PM	1.73	0.068	#NUM!	ITGB1,CALM1 (includes others),TCF4,MMP14,FGFR1,SFRP1,IL1R1,CTNNB1,LRP1,WNT5A
Role of Osteoblasts, Osteoclasts and Chondrocytes in Rheumatoid Arthritis	X1yr_O6_24d.count - 2017-06-29 01:22 PM	0.801	0.0408	#NUM!	ITGB1,CALM1 (includes others),SFRP2,MMP14,IL1R1,LRP1
Ovarian Cancer Signaling	X1yr_O6_3d.count - 2017-06-29 01:18 PM	0.393	0.0309	#NUM!	GJA1,PRKAR1A,WNT5A
Ovarian Cancer Signaling	X1yr_O6_6d.count - 2017-06-29 01:19 PM	1.37	0.0825	#NUM!	GJA1,TCF4,FGFR1,CD44,CTNNB1,CCND1,PRKAR1A,WNT5A
Ovarian Cancer Signaling	X1yr_O6_12d.count - 2017-06-29 01:20 PM	0.472	0.0515	#NUM!	TCF4,FGFR1,CTNNB1,PRKAR1A,WNT5A
Ovarian Cancer Signaling	X1yr_O6_18d.count - 2017-06-29 01:20 PM	0.708	0.0515	#NUM!	TCF4,FGFR1,CTNNB1,PRKAR1A,WNT5A
HER-2 Signaling in Breast Cancer	X1yr_O6_d1_iN.count - 2017-06-29 01:14 PM	0.253	0.0339	#NUM!	ITGB1,CDKN1A
HER-2 Signaling in Breast Cancer	X1yr_O6_3d.count - 2017-06-29 01:18 PM	0.388	0.0339	#NUM!	ITGB1,CDKN1A
HER-2 Signaling in Breast Cancer	X1yr_O6_6d.count - 2017-06-29 01:19 PM	0.667	0.0678	#NUM!	ITGB1,FGFR1,CDKN1A,CCND1
HER-2 Signaling in Breast Cancer	X1yr_O6_12d.count - 2017-06-29 01:20 PM	0.383	0.0508	#NUM!	ITGB1,FGFR1,CDKN1A
HER-2 Signaling in Breast Cancer	X1yr_O6_18d.count - 2017-06-29 01:20 PM	0.538	0.0508	#NUM!	ITGB1,FGFR1,CDKN1A
HER-2 Signaling in Breast Cancer	X1yr_O6_24d.count - 2017-06-29 01:22 PM	0.364	0.0339	#NUM!	ITGB1,CDKN1A
Altered T Cell and B Cell Signaling in Rheumatoid Arthritis	X1yr_O6_d1_iN.count - 2017-06-29 01:14 PM	0.338	0.0408	#NUM!	HLA-A,HLA-B
Altered T Cell and B Cell Signaling in Rheumatoid Arthritis	X1yr_O6_3d.count - 2017-06-29 01:18 PM	0.489	0.0408	#NUM!	HLA-A,HLA-B
Altered T Cell and B Cell Signaling in Rheumatoid Arthritis	X1yr_O6_6d.count - 2017-06-29 01:19 PM	0.225	0.0408	#NUM!	HLA-A,HLA-B
Altered T Cell and B Cell Signaling in Rheumatoid Arthritis	X1yr_O6_12d.count - 2017-06-29 01:20 PM	0.235	0.0408	#NUM!	HLA-A,HLA-B
Altered T Cell and B Cell Signaling in Rheumatoid Arthritis	X1yr_O6_18d.count - 2017-06-29 01:20 PM	0.332	0.0408	#NUM!	HLA-A,HLA-B
Altered T Cell and B Cell Signaling in Rheumatoid Arthritis	X1yr_O6_24d.count - 2017-06-29 01:22 PM	0.463	0.0408	#NUM!	HLA-A,HLA-B
Atherosclerosis Signaling	X1yr_O6_d1_iN.count - 2017-06-29 01:14 PM	0.463	0.0455	#NUM!	COL1A2,CLU,COL3A1
Atherosclerosis Signaling	X1yr_O6_3d.count - 2017-06-29 01:18 PM	1.71	0.0758	#NUM!	COL1A2,CXCL12,COL18A1,CLU,COL3A1
Atherosclerosis Signaling	X1yr_O6_6d.count - 2017-06-29 01:19 PM	1.78	0.106	#NUM!	COL1A2,CXCL12,COL18A1,CLU,COL3A1,APOD,GLG1
Atherosclerosis Signaling	X1yr_O6_12d.count - 2017-06-29 01:20 PM	2.98	0.136	#NUM!	COL1A2,COL5A3,CCL2,CXCL12,COL18A1,CLU,COL3A1,APOD,GLG1
Atherosclerosis Signaling	X1yr_O6_18d.count - 2017-06-29 01:20 PM	2.32	0.106	#NUM!	COL1A2,COL5A3,CXCL12,COL18A1,CLU,COL3A1,APOD
Atherosclerosis Signaling	X1yr_O6_24d.count - 2017-06-29 01:22 PM	1.09	0.0606	#NUM!	COL1A2,CXCL12,COL3A1,GLG1
Role of Macrophages, Fibroblasts and Endothelial Cells in Rheumatoid Arthritis	X1yr_O6_3d.count - 2017-06-29 01:18 PM	1.63	0.0488	#NUM!	IL6ST,FN1,PDIA3,DKK3,RHOA,CXCL12,SFRP1,IL1R1,LRP1,WNT5A
Role of Macrophages, Fibroblasts and Endothelial Cells in Rheumatoid Arthritis	X1yr_O6_6d.count - 2017-06-29 01:19 PM	1.42	0.0683	#NUM!	IL6ST,CALM1 (includes others),TCF4,FN1,PDIA3,RHOA,FGFR1,CXCL12,IL1R1,SFRP1,CTNNB1,CCND1,LRP1,WNT5A
Role of Macrophages, Fibroblasts and Endothelial Cells in Rheumatoid Arthritis	X1yr_O6_12d.count - 2017-06-29 01:20 PM	1.81	0.0732	#NUM!	IL6ST,CALM1 (includes others),TCF4,FN1,CCL2,PDIA3,RHOA,FGFR1,CXCL12,IL1R1,STAT3,SFRP1,CTNNB1,LRP1,WNT5A
Role of Macrophages, Fibroblasts and Endothelial Cells in Rheumatoid Arthritis	X1yr_O6_18d.count - 2017-06-29 01:20 PM	1.86	0.0634	#NUM!	IL6ST,CALM1 (includes others),TCF4,FN1,PDIA3,RHOA,FGFR1,CXCL12,IL1R1,SFRP1,CTNNB1,LRP1,WNT5A
Role of Macrophages, Fibroblasts and Endothelial Cells in Rheumatoid Arthritis	X1yr_O6_24d.count - 2017-06-29 01:22 PM	1.16	0.0439	#NUM!	IL6ST,CALM1 (includes others),SFRP2,FN1,PDIA3,RHOA,CXCL12,IL1R1,LRP1
Regulation of eIF4 and p70S6K Signaling	X1yr_O6_d1_iN.count - 2017-06-29 01:14 PM	2.63	0.0909	#NUM!	ITGB1,RPS19,RPS4Y1,EIF4G2,RPS18,EIF4A2,EIF3E,RPS3,RPS14,RPS24
Regulation of eIF4 and p70S6K Signaling	X1yr_O6_3d.count - 2017-06-29 01:18 PM	1.34	0.0545	#NUM!	PABPC1,ITGB1,RPS19,EIF4G2,RPS3,RPS14
Regulation of eIF4 and p70S6K Signaling	X1yr_O6_6d.count - 2017-06-29 01:19 PM	2.8	0.109	#NUM!	PABPC1,ITGB1,RPS19,EIF4G2,FGFR1,RPS18,EIF3A,ITGA5,RPS3,EIF4G1,RPS14,RPS24
Regulation of eIF4 and p70S6K Signaling	X1yr_O6_12d.count - 2017-06-29 01:20 PM	1.94	0.0909	#NUM!	PABPC1,ITGB1,RPS19,EIF4G2,FGFR1,RPS18,EIF3A,RPS3,EIF4G1,RPS24
Regulation of eIF4 and p70S6K Signaling	X1yr_O6_18d.count - 2017-06-29 01:20 PM	3.14	0.1	#NUM!	PABPC1,ITGB1,RPS19,EIF4G2,FGFR1,RPS18,RPS3,EIF4G1,RPS5,RPS14,RPS24
Regulation of eIF4 and p70S6K Signaling	X1yr_O6_24d.count - 2017-06-29 01:22 PM	0.287	0.0273	#NUM!	ITGB1,EIF4G2,EIF4G1
Leptin Signaling in Obesity	X1yr_O6_3d.count - 2017-06-29 01:18 PM	0.415	0.0357	#NUM!	PDIA3,PRKAR1A
Leptin Signaling in Obesity	X1yr_O6_6d.count - 2017-06-29 01:19 PM	0.402	0.0536	#NUM!	PDIA3,FGFR1,PRKAR1A
Leptin Signaling in Obesity	X1yr_O6_12d.count - 2017-06-29 01:20 PM	0.747	0.0714	#NUM!	PDIA3,FGFR1,STAT3,PRKAR1A
Leptin Signaling in Obesity	X1yr_O6_18d.count - 2017-06-29 01:20 PM	0.579	0.0536	#NUM!	PDIA3,FGFR1,PRKAR1A
Leptin Signaling in Obesity	X1yr_O6_24d.count - 2017-06-29 01:22 PM	0.391	0.0357	#NUM!	PDIA3,PRKAR1A
Role of NFAT in Cardiac Hypertrophy	X1yr_O6_d1_iN.count - 2017-06-29 01:14 PM	0.364	0.0365	#NUM!	GNB1,CALM1 (includes others),GNAS,RACK1,PRKAR1A
Role of NFAT in Cardiac Hypertrophy	X1yr_O6_3d.count - 2017-06-29 01:18 PM	0.973	0.0438	#NUM!	IL6ST,GNB1,GNAS,PDIA3,RACK1,PRKAR1A
Role of NFAT in Cardiac Hypertrophy	X1yr_O6_6d.count - 2017-06-29 01:19 PM	0.986	0.0657	#NUM!	IL6ST,GNB1,TGFBR2,CALM1 (includes others),GNAS,PDIA3,FGFR1,RACK1,PRKAR1A
Role of NFAT in Cardiac Hypertrophy	X1yr_O6_12d.count - 2017-06-29 01:20 PM	1.04	0.0657	#NUM!	IL6ST,GNB1,TGFBR2,CALM1 (includes others),GNAS,PDIA3,FGFR1,RACK1,PRKAR1A
Role of NFAT in Cardiac Hypertrophy	X1yr_O6_18d.count - 2017-06-29 01:20 PM	1.92	0.073	#NUM!	IL6ST,GNB1,TGFBR2,CALM1 (includes others),GNAS,PDIA3,FGFR1,RACK1,GNG12,PRKAR1A
Role of NFAT in Cardiac Hypertrophy	X1yr_O6_24d.count - 2017-06-29 01:22 PM	1.27	0.0511	#NUM!	IL6ST,GNB1,CALM1 (includes others),GNAS,PDIA3,RACK1,PRKAR1A
Glioma Invasiveness Signaling	X1yr_O6_d1_iN.count - 2017-06-29 01:14 PM	0.756	0.0652	#NUM!	TIMP3,RHOA,TIMP2
Glioma Invasiveness Signaling	X1yr_O6_3d.count - 2017-06-29 01:18 PM	1.64	0.087	#NUM!	RND3,TIMP1,RHOA,TIMP2
Glioma Invasiveness Signaling	X1yr_O6_6d.count - 2017-06-29 01:19 PM	2.64	0.152	#NUM!	TIMP3,RND3,TIMP1,RHOA,FGFR1,CD44,TIMP2
Glioma Invasiveness Signaling	X1yr_O6_12d.count - 2017-06-29 01:20 PM	2.05	0.13	#NUM!	TIMP3,RND3,TIMP1,RHOA,FGFR1,TIMP2
Glioma Invasiveness Signaling	X1yr_O6_18d.count - 2017-06-29 01:20 PM	2.5	0.13	#NUM!	TIMP3,RND3,TIMP1,RHOA,FGFR1,TIMP2
Glioma Invasiveness Signaling	X1yr_O6_24d.count - 2017-06-29 01:22 PM	3.05	0.13	#NUM!	TIMP3,RND3,TIMP1,RHOA,CD44,TIMP2
B Cell Development	X1yr_O6_d1_iN.count - 2017-06-29 01:14 PM	1.16	0.143	#NUM!	HLA-A,HLA-B
B Cell Development	X1yr_O6_3d.count - 2017-06-29 01:18 PM	1.38	0.143	#NUM!	HLA-A,HLA-B
B Cell Development	X1yr_O6_6d.count - 2017-06-29 01:19 PM	0.967	0.143	#NUM!	HLA-A,HLA-B
B Cell Development	X1yr_O6_12d.count - 2017-06-29 01:20 PM	0.985	0.143	#NUM!	HLA-A,HLA-B
B Cell Development	X1yr_O6_18d.count - 2017-06-29 01:20 PM	1.15	0.143	#NUM!	HLA-A,HLA-B
B Cell Development	X1yr_O6_24d.count - 2017-06-29 01:22 PM	1.34	0.143	#NUM!	HLA-A,HLA-B
IL-1 Signaling	X1yr_O6_d1_iN.count - 2017-06-29 01:14 PM	0.781	0.0588	#NUM!	GNB1,GNAS,RACK1,PRKAR1A
IL-1 Signaling	X1yr_O6_3d.count - 2017-06-29 01:18 PM	1.65	0.0735	#NUM!	GNB1,GNAS,RACK1,IL1R1,PRKAR1A
IL-1 Signaling	X1yr_O6_6d.count - 2017-06-29 01:19 PM	0.854	0.0735	#NUM!	GNB1,GNAS,RACK1,IL1R1,PRKAR1A
IL-1 Signaling	X1yr_O6_12d.count - 2017-06-29 01:20 PM	0.886	0.0735	#NUM!	GNB1,GNAS,RACK1,IL1R1,PRKAR1A
IL-1 Signaling	X1yr_O6_18d.count - 2017-06-29 01:20 PM	1.68	0.0882	#NUM!	GNB1,GNAS,RACK1,IL1R1,GNG12,PRKAR1A
IL-1 Signaling	X1yr_O6_24d.count - 2017-06-29 01:22 PM	1.58	0.0735	#NUM!	GNB1,GNAS,RACK1,IL1R1,PRKAR1A
Breast Cancer Regulation by Stathmin1	X1yr_O6_d1_iN.count - 2017-06-29 01:14 PM	2.04	0.0752	#NUM!	GNB1,CALM1 (includes others),GNAS,TUBA1A,RHOA,CDKN1A,RACK1,PPP1CB,TUBB,PRKAR1A
Breast Cancer Regulation by Stathmin1	X1yr_O6_3d.count - 2017-06-29 01:18 PM	1.42	0.0526	#NUM!	GNB1,GNAS,RHOA,CDKN1A,RACK1,TUBB,PRKAR1A
Breast Cancer Regulation by Stathmin1	X1yr_O6_6d.count - 2017-06-29 01:19 PM	1.37	0.0752	#NUM!	GNB1,CALM1 (includes others),GNAS,TUBA1A,RHOA,FGFR1,CDKN1A,RACK1,TUBB,PRKAR1A
Breast Cancer Regulation by Stathmin1	X1yr_O6_12d.count - 2017-06-29 01:20 PM	1.43	0.0752	#NUM!	GNB1,CALM1 (includes others),GNAS,TUBA1A,RHOA,FGFR1,CDKN1A,RACK1,TUBB,PRKAR1A
Breast Cancer Regulation by Stathmin1	X1yr_O6_18d.count - 2017-06-29 01:20 PM	2.01	0.0752	#NUM!	GNB1,CALM1 (includes others),GNAS,RHOA,FGFR1,CDKN1A,RACK1,TUBB,GNG12,PRKAR1A
Breast Cancer Regulation by Stathmin1	X1yr_O6_24d.count - 2017-06-29 01:22 PM	1.76	0.0602	#NUM!	GNB1,CALM1 (includes others),GNAS,RHOA,CDKN1A,RACK1,TUBB,PRKAR1A
Glioblastoma Multiforme Signaling	X1yr_O6_3d.count - 2017-06-29 01:18 PM	1.94	0.0673	#NUM!	RND3,PDIA3,RHOA,CDKN1A,PDGFRA,WNT5A,PDGFRB
Glioblastoma Multiforme Signaling	X1yr_O6_6d.count - 2017-06-29 01:19 PM	2.04	0.0962	#NUM!	RND3,PDIA3,RHOA,FGFR1,CDKN1A,PDGFRA,CTNNB1,CCND1,WNT5A,PDGFRB
Glioblastoma Multiforme Signaling	X1yr_O6_12d.count - 2017-06-29 01:20 PM	1.67	0.0865	#NUM!	RND3,PDIA3,RHOA,FGFR1,CDKN1A,PDGFRA,CTNNB1,WNT5A,PDGFRB
Glioblastoma Multiforme Signaling	X1yr_O6_18d.count - 2017-06-29 01:20 PM	2.24	0.0865	#NUM!	RND3,PDIA3,RHOA,FGFR1,CDKN1A,PDGFRA,CTNNB1,WNT5A,PDGFRB
Glioblastoma Multiforme Signaling	X1yr_O6_24d.count - 2017-06-29 01:22 PM	1.35	0.0577	#NUM!	RND3,PDIA3,RHOA,CDKN1A,PDGFRA,PDGFRB
Neuroprotective Role of THOP1 in Alzheimer's Disease	X1yr_O6_d1_iN.count - 2017-06-29 01:14 PM	4.12	0.25	#NUM!	YWHAE,HLA-A,HLA-B,SST,PRKAR1A,APP
Neuroprotective Role of THOP1 in Alzheimer's Disease	X1yr_O6_3d.count - 2017-06-29 01:18 PM	3.68	0.208	#NUM!	MME,HLA-A,HLA-B,PRKAR1A,APP
Neuroprotective Role of THOP1 in Alzheimer's Disease	X1yr_O6_6d.count - 2017-06-29 01:19 PM	4.5	0.292	#NUM!	MME,HLA-A,HLA-B,SST,ECE1,PRKAR1A,APP
Neuroprotective Role of THOP1 in Alzheimer's Disease	X1yr_O6_12d.count - 2017-06-29 01:20 PM	4.57	0.292	#NUM!	MME,HLA-A,HLA-B,SST,ECE1,PRKAR1A,APP
Neuroprotective Role of THOP1 in Alzheimer's Disease	X1yr_O6_18d.count - 2017-06-29 01:20 PM	4.09	0.25	#NUM!	MME,HLA-A,HLA-B,SST,PRKAR1A,APP
Neuroprotective Role of THOP1 in Alzheimer's Disease	X1yr_O6_24d.count - 2017-06-29 01:22 PM	4.7	0.25	#NUM!	MME,HLA-A,HLA-B,SST,PRKAR1A,APP
Regulation of IL-2 Expression in Activated and Anergic T Lymphocytes	X1yr_O6_18d.count - 2017-06-29 01:20 PM	0.263	0.0351	#NUM!	TGFBR2,CALM1 (includes others)
Role of Wnt/GSK-3β Signaling in the Pathogenesis of Influenza	X1yr_O6_d1_iN.count - 2017-06-29 01:14 PM	1.08	0.0909	#NUM!	TCF4,CTNNB1,NCOA4
Role of Wnt/GSK-3β Signaling in the Pathogenesis of Influenza	X1yr_O6_3d.count - 2017-06-29 01:18 PM	0.262	0.0303	#NUM!	WNT5A
Role of Wnt/GSK-3β Signaling in the Pathogenesis of Influenza	X1yr_O6_6d.count - 2017-06-29 01:19 PM	0.831	0.0909	#NUM!	TCF4,CTNNB1,WNT5A
Role of Wnt/GSK-3β Signaling in the Pathogenesis of Influenza	X1yr_O6_12d.count - 2017-06-29 01:20 PM	0.854	0.0909	#NUM!	TCF4,CTNNB1,WNT5A
Role of Wnt/GSK-3β Signaling in the Pathogenesis of Influenza	X1yr_O6_18d.count - 2017-06-29 01:20 PM	1.06	0.0909	#NUM!	TCF4,CTNNB1,WNT5A
Nur77 Signaling in T Lymphocytes	X1yr_O6_d1_iN.count - 2017-06-29 01:14 PM	1.02	0.0857	#NUM!	CALM1 (includes others),HLA-A,HLA-B
Nur77 Signaling in T Lymphocytes	X1yr_O6_3d.count - 2017-06-29 01:18 PM	0.697	0.0571	#NUM!	HLA-A,HLA-B
Nur77 Signaling in T Lymphocytes	X1yr_O6_6d.count - 2017-06-29 01:19 PM	0.777	0.0857	#NUM!	CALM1 (includes others),HLA-A,HLA-B
Nur77 Signaling in T Lymphocytes	X1yr_O6_12d.count - 2017-06-29 01:20 PM	0.799	0.0857	#NUM!	CALM1 (includes others),HLA-A,HLA-B
Nur77 Signaling in T Lymphocytes	X1yr_O6_18d.count - 2017-06-29 01:20 PM	1	0.0857	#NUM!	CALM1 (includes others),HLA-A,HLA-B
Nur77 Signaling in T Lymphocytes	X1yr_O6_24d.count - 2017-06-29 01:22 PM	1.26	0.0857	#NUM!	CALM1 (includes others),HLA-A,HLA-B
PKCθ Signaling in T Lymphocytes	X1yr_O6_3d.count - 2017-06-29 01:18 PM	0.23	0.0241	#NUM!	HLA-A,HLA-B
PKCθ Signaling in T Lymphocytes	X1yr_O6_18d.count - 2017-06-29 01:20 PM	0.305	0.0361	#NUM!	HLA-A,FGFR1,HLA-B
Role of Hypercytokinemia/hyperchemokinemia in the Pathogenesis of Influenza	X1yr_O6_12d.count - 2017-06-29 01:20 PM	0.323	0.0625	#NUM!	CCL2
Antiproliferative Role of TOB in T Cell Signaling	X1yr_O6_d1_iN.count - 2017-06-29 01:14 PM	0.359	0.0556	#NUM!	SKP1
Antiproliferative Role of TOB in T Cell Signaling	X1yr_O6_3d.count - 2017-06-29 01:18 PM	0.455	0.0556	#NUM!	PABPC1
Antiproliferative Role of TOB in T Cell Signaling	X1yr_O6_6d.count - 2017-06-29 01:19 PM	0.786	0.111	#NUM!	PABPC1,TGFBR2
Antiproliferative Role of TOB in T Cell Signaling	X1yr_O6_12d.count - 2017-06-29 01:20 PM	0.803	0.111	#NUM!	PABPC1,TGFBR2
Antiproliferative Role of TOB in T Cell Signaling	X1yr_O6_18d.count - 2017-06-29 01:20 PM	0.956	0.111	#NUM!	PABPC1,TGFBR2
MSP-RON Signaling Pathway	X1yr_O6_d1_iN.count - 2017-06-29 01:14 PM	0.472	0.0526	#NUM!	ACTB,ACTG1
MSP-RON Signaling Pathway	X1yr_O6_3d.count - 2017-06-29 01:18 PM	0.644	0.0526	#NUM!	ACTB,ACTG1
MSP-RON Signaling Pathway	X1yr_O6_6d.count - 2017-06-29 01:19 PM	0.704	0.0789	#NUM!	ACTB,FGFR1,ACTG1
MSP-RON Signaling Pathway	X1yr_O6_12d.count - 2017-06-29 01:20 PM	1.21	0.105	#NUM!	CCL2,ACTB,FGFR1,ACTG1
MSP-RON Signaling Pathway	X1yr_O6_18d.count - 2017-06-29 01:20 PM	0.923	0.0789	#NUM!	ACTB,FGFR1,ACTG1
MSP-RON Signaling Pathway	X1yr_O6_24d.count - 2017-06-29 01:22 PM	0.615	0.0526	#NUM!	ACTB,ACTG1
OX40 Signaling Pathway	X1yr_O6_d1_iN.count - 2017-06-29 01:14 PM	1.42	0.125	#NUM!	B2M,HLA-A,HLA-B
OX40 Signaling Pathway	X1yr_O6_3d.count - 2017-06-29 01:18 PM	1.74	0.125	#NUM!	B2M,HLA-A,HLA-B
OX40 Signaling Pathway	X1yr_O6_6d.count - 2017-06-29 01:19 PM	1.15	0.125	#NUM!	B2M,HLA-A,HLA-B
OX40 Signaling Pathway	X1yr_O6_12d.count - 2017-06-29 01:20 PM	1.17	0.125	#NUM!	B2M,HLA-A,HLA-B
OX40 Signaling Pathway	X1yr_O6_18d.count - 2017-06-29 01:20 PM	1.4	0.125	#NUM!	B2M,HLA-A,HLA-B
OX40 Signaling Pathway	X1yr_O6_24d.count - 2017-06-29 01:22 PM	1.68	0.125	#NUM!	B2M,HLA-A,HLA-B
PI3K Signaling in B Lymphocytes	X1yr_O6_3d.count - 2017-06-29 01:18 PM	0.485	0.0353	#NUM!	CD81,C3,PDIA3
PI3K Signaling in B Lymphocytes	X1yr_O6_6d.count - 2017-06-29 01:19 PM	0.344	0.0471	#NUM!	CD81,CALM1 (includes others),C3,PDIA3
PI3K Signaling in B Lymphocytes	X1yr_O6_12d.count - 2017-06-29 01:20 PM	0.363	0.0471	#NUM!	CD81,CALM1 (includes others),C3,PDIA3
PI3K Signaling in B Lymphocytes	X1yr_O6_18d.count - 2017-06-29 01:20 PM	0.544	0.0471	#NUM!	CD81,CALM1 (includes others),C3,PDIA3
PI3K Signaling in B Lymphocytes	X1yr_O6_24d.count - 2017-06-29 01:22 PM	0.452	0.0353	#NUM!	CD81,CALM1 (includes others),PDIA3
Inhibition of Angiogenesis by TSP1	X1yr_O6_3d.count - 2017-06-29 01:18 PM	0.849	0.0714	#NUM!	THBS1,SDC2
Inhibition of Angiogenesis by TSP1	X1yr_O6_6d.count - 2017-06-29 01:19 PM	0.503	0.0714	#NUM!	TGFBR2,THBS1
Inhibition of Angiogenesis by TSP1	X1yr_O6_12d.count - 2017-06-29 01:20 PM	1.01	0.107	#NUM!	TGFBR2,THBS1,SDC2
Inhibition of Angiogenesis by TSP1	X1yr_O6_18d.count - 2017-06-29 01:20 PM	1.24	0.107	#NUM!	TGFBR2,THBS1,SDC2
Inhibition of Angiogenesis by TSP1	X1yr_O6_24d.count - 2017-06-29 01:22 PM	0.296	0.0357	#NUM!	THBS1
P2Y Purigenic Receptor Signaling Pathway	X1yr_O6_d1_iN.count - 2017-06-29 01:14 PM	0.285	0.0345	#NUM!	GNB1,RACK1,PRKAR1A
P2Y Purigenic Receptor Signaling Pathway	X1yr_O6_3d.count - 2017-06-29 01:18 PM	0.821	0.046	#NUM!	GNB1,PDIA3,RACK1,PRKAR1A
P2Y Purigenic Receptor Signaling Pathway	X1yr_O6_6d.count - 2017-06-29 01:19 PM	0.559	0.0575	#NUM!	GNB1,PDIA3,FGFR1,RACK1,PRKAR1A
P2Y Purigenic Receptor Signaling Pathway	X1yr_O6_12d.count - 2017-06-29 01:20 PM	0.586	0.0575	#NUM!	GNB1,PDIA3,FGFR1,RACK1,PRKAR1A
P2Y Purigenic Receptor Signaling Pathway	X1yr_O6_18d.count - 2017-06-29 01:20 PM	1.23	0.069	#NUM!	GNB1,PDIA3,FGFR1,RACK1,GNG12,PRKAR1A
P2Y Purigenic Receptor Signaling Pathway	X1yr_O6_24d.count - 2017-06-29 01:22 PM	0.771	0.046	#NUM!	GNB1,PDIA3,RACK1,PRKAR1A
Intrinsic Prothrombin Activation Pathway	X1yr_O6_d1_iN.count - 2017-06-29 01:14 PM	1.28	0.167	#NUM!	COL1A2,COL3A1
Intrinsic Prothrombin Activation Pathway	X1yr_O6_3d.count - 2017-06-29 01:18 PM	2.61	0.25	#NUM!	COL1A2,COL18A1,COL3A1
Intrinsic Prothrombin Activation Pathway	X1yr_O6_6d.count - 2017-06-29 01:19 PM	1.96	0.25	#NUM!	COL1A2,COL18A1,COL3A1
Intrinsic Prothrombin Activation Pathway	X1yr_O6_12d.count - 2017-06-29 01:20 PM	3.04	0.333	#NUM!	COL1A2,COL5A3,COL18A1,COL3A1
Intrinsic Prothrombin Activation Pathway	X1yr_O6_18d.count - 2017-06-29 01:20 PM	3.39	0.333	#NUM!	COL1A2,COL5A3,COL18A1,COL3A1
Intrinsic Prothrombin Activation Pathway	X1yr_O6_24d.count - 2017-06-29 01:22 PM	1.46	0.167	#NUM!	COL1A2,COL3A1
Cyclins and Cell Cycle Regulation	X1yr_O6_d1_iN.count - 2017-06-29 01:14 PM	0.309	0.0385	#NUM!	CDKN1A,SKP1
Assembly of RNA Polymerase II Complex	X1yr_O6_d1_iN.count - 2017-06-29 01:14 PM	0.283	0.0435	#NUM!	POLR2B
DNA Double-Strand Break Repair by Non-Homologous End Joining	X1yr_O6_d1_iN.count - 2017-06-29 01:14 PM	0.646	0.125	#NUM!	XRCC5
DNA Double-Strand Break Repair by Non-Homologous End Joining	X1yr_O6_6d.count - 2017-06-29 01:19 PM	0.55	0.125	#NUM!	XRCC5
DNA Double-Strand Break Repair by Non-Homologous End Joining	X1yr_O6_12d.count - 2017-06-29 01:20 PM	0.56	0.125	#NUM!	XRCC5
Role of Tissue Factor in Cancer	X1yr_O6_3d.count - 2017-06-29 01:18 PM	0.245	0.025	#NUM!	ITGB1,P4HB
Role of Tissue Factor in Cancer	X1yr_O6_18d.count - 2017-06-29 01:20 PM	0.327	0.0375	#NUM!	ITGB1,P4HB,FGFR1
Role of Tissue Factor in Cancer	X1yr_O6_24d.count - 2017-06-29 01:22 PM	0.226	0.025	#NUM!	ITGB1,P4HB
Role of IL-17A in Arthritis	X1yr_O6_12d.count - 2017-06-29 01:20 PM	0.244	0.0417	#NUM!	CCL2,FGFR1
IL-17A Signaling in Fibroblasts	X1yr_O6_12d.count - 2017-06-29 01:20 PM	0.197	0.04	#NUM!	CCL2
Role of IL-17F in Allergic Inflammatory Airway Diseases	X1yr_O6_12d.count - 2017-06-29 01:20 PM	0.197	0.04	#NUM!	CCL2
Differential Regulation of Cytokine Production in Macrophages and T Helper Cells by IL-17A and IL-17F	X1yr_O6_12d.count - 2017-06-29 01:20 PM	0.479	0.1	#NUM!	CCL2
Differential Regulation of Cytokine Production in Intestinal Epithelial Cells by IL-17A and IL-17F	X1yr_O6_12d.count - 2017-06-29 01:20 PM	0.479	0.1	#NUM!	CCL2
Role of JAK1, JAK2 and TYK2 in Interferon Signaling	X1yr_O6_12d.count - 2017-06-29 01:20 PM	0.416	0.0833	#NUM!	STAT3
Role of JAK1, JAK2 and TYK2 in Interferon Signaling	X1yr_O6_18d.count - 2017-06-29 01:20 PM	0.492	0.0833	#NUM!	STAT1
Role of JAK1, JAK2 and TYK2 in Interferon Signaling	X1yr_O6_24d.count - 2017-06-29 01:22 PM	1.46	0.167	#NUM!	STAT2,STAT1
Role of JAK2 in Hormone-like Cytokine Signaling	X1yr_O6_12d.count - 2017-06-29 01:20 PM	0.23	0.0455	#NUM!	STAT3
Role of JAK2 in Hormone-like Cytokine Signaling	X1yr_O6_18d.count - 2017-06-29 01:20 PM	0.293	0.0455	#NUM!	STAT1
Role of JAK2 in Hormone-like Cytokine Signaling	X1yr_O6_24d.count - 2017-06-29 01:22 PM	0.372	0.0455	#NUM!	STAT1
Role of JAK family kinases in IL-6-type Cytokine Signaling	X1yr_O6_3d.count - 2017-06-29 01:18 PM	0.419	0.05	#NUM!	IL6ST
Role of JAK family kinases in IL-6-type Cytokine Signaling	X1yr_O6_6d.count - 2017-06-29 01:19 PM	0.25	0.05	#NUM!	IL6ST
Role of JAK family kinases in IL-6-type Cytokine Signaling	X1yr_O6_12d.count - 2017-06-29 01:20 PM	0.731	0.1	#NUM!	IL6ST,STAT3
Role of JAK family kinases in IL-6-type Cytokine Signaling	X1yr_O6_18d.count - 2017-06-29 01:20 PM	0.88	0.1	#NUM!	IL6ST,STAT1
Role of JAK family kinases in IL-6-type Cytokine Signaling	X1yr_O6_24d.count - 2017-06-29 01:22 PM	1.06	0.1	#NUM!	IL6ST,STAT1
Role of JAK1 and JAK3 in γc Cytokine Signaling	X1yr_O6_12d.count - 2017-06-29 01:20 PM	0.281	0.0455	#NUM!	FGFR1,STAT3
Role of JAK1 and JAK3 in γc Cytokine Signaling	X1yr_O6_18d.count - 2017-06-29 01:20 PM	0.386	0.0455	#NUM!	FGFR1,STAT1
Actin Nucleation by ARP-WASP Complex	X1yr_O6_d1_iN.count - 2017-06-29 01:14 PM	0.472	0.0526	#NUM!	ITGB1,RHOA
Actin Nucleation by ARP-WASP Complex	X1yr_O6_3d.count - 2017-06-29 01:18 PM	1.22	0.0789	#NUM!	ITGB1,RND3,RHOA
Actin Nucleation by ARP-WASP Complex	X1yr_O6_6d.count - 2017-06-29 01:19 PM	1.75	0.132	#NUM!	ITGB1,ACTR2,RND3,RHOA,ITGA5
Actin Nucleation by ARP-WASP Complex	X1yr_O6_12d.count - 2017-06-29 01:20 PM	1.21	0.105	#NUM!	ITGB1,ACTR2,RND3,RHOA
Actin Nucleation by ARP-WASP Complex	X1yr_O6_18d.count - 2017-06-29 01:20 PM	0.923	0.0789	#NUM!	ITGB1,RND3,RHOA
Actin Nucleation by ARP-WASP Complex	X1yr_O6_24d.count - 2017-06-29 01:22 PM	1.17	0.0789	#NUM!	ITGB1,RND3,RHOA
Dopamine-DARPP32 Feedback in cAMP Signaling	X1yr_O6_d1_iN.count - 2017-06-29 01:14 PM	0.405	0.0396	#NUM!	CALM1 (includes others),GNAS,PPP1CB,PRKAR1A
Dopamine-DARPP32 Feedback in cAMP Signaling	X1yr_O6_3d.count - 2017-06-29 01:18 PM	0.663	0.0396	#NUM!	GNAS,PDIA3,ATP2A2,PRKAR1A
Dopamine-DARPP32 Feedback in cAMP Signaling	X1yr_O6_6d.count - 2017-06-29 01:19 PM	0.41	0.0495	#NUM!	CALM1 (includes others),GNAS,PDIA3,ATP2A2,PRKAR1A
Dopamine-DARPP32 Feedback in cAMP Signaling	X1yr_O6_12d.count - 2017-06-29 01:20 PM	0.433	0.0495	#NUM!	CALM1 (includes others),GNAS,PDIA3,ATP2A2,PRKAR1A
Dopamine-DARPP32 Feedback in cAMP Signaling	X1yr_O6_18d.count - 2017-06-29 01:20 PM	0.66	0.0495	#NUM!	CALM1 (includes others),GNAS,PDIA3,ATP2A2,PRKAR1A
Dopamine-DARPP32 Feedback in cAMP Signaling	X1yr_O6_24d.count - 2017-06-29 01:22 PM	0.976	0.0495	#NUM!	CALM1 (includes others),GNAS,PDIA3,ATP2A2,PRKAR1A
Paxillin Signaling	X1yr_O6_d1_iN.count - 2017-06-29 01:14 PM	0.651	0.0519	#NUM!	ITGB1,ARF1,ACTB,ACTG1
Paxillin Signaling	X1yr_O6_3d.count - 2017-06-29 01:18 PM	0.561	0.039	#NUM!	ITGB1,ACTB,ACTG1
Paxillin Signaling	X1yr_O6_6d.count - 2017-06-29 01:19 PM	1.45	0.0909	#NUM!	ITGB1,PARVA,ARF1,ACTB,FGFR1,ITGA5,ACTG1
Paxillin Signaling	X1yr_O6_12d.count - 2017-06-29 01:20 PM	0.727	0.0649	#NUM!	ITGB1,ARF1,ACTB,FGFR1,ACTG1
Paxillin Signaling	X1yr_O6_18d.count - 2017-06-29 01:20 PM	1.01	0.0649	#NUM!	ITGB1,ARF1,ACTB,FGFR1,ACTG1
Paxillin Signaling	X1yr_O6_24d.count - 2017-06-29 01:22 PM	0.525	0.039	#NUM!	ITGB1,ACTB,ACTG1
Sertoli Cell-Sertoli Cell Junction Signaling	X1yr_O6_d1_iN.count - 2017-06-29 01:14 PM	1.42	0.0656	#NUM!	ITGB1,TUBA1A,ACTB,CTNNA1,CTNNB1,TUBB,ACTG1,PRKAR1A
Sertoli Cell-Sertoli Cell Junction Signaling	X1yr_O6_3d.count - 2017-06-29 01:18 PM	0.788	0.041	#NUM!	ITGB1,ACTB,TUBB,ACTG1,PRKAR1A
Sertoli Cell-Sertoli Cell Junction Signaling	X1yr_O6_6d.count - 2017-06-29 01:19 PM	1.23	0.0738	#NUM!	ITGB1,TUBA1A,ACTB,CTNNA1,ITGA5,CTNNB1,TUBB,ACTG1,PRKAR1A
Sertoli Cell-Sertoli Cell Junction Signaling	X1yr_O6_12d.count - 2017-06-29 01:20 PM	1.29	0.0738	#NUM!	ITGB1,TUBA1A,ACTB,CTNNA1,SPTAN1,CTNNB1,TUBB,ACTG1,PRKAR1A
Sertoli Cell-Sertoli Cell Junction Signaling	X1yr_O6_18d.count - 2017-06-29 01:20 PM	0.715	0.0492	#NUM!	ITGB1,ACTB,CTNNB1,TUBB,ACTG1,PRKAR1A
Sertoli Cell-Sertoli Cell Junction Signaling	X1yr_O6_24d.count - 2017-06-29 01:22 PM	1.5	0.0574	#NUM!	ITGB1,MYO7A,ACTB,SPTAN1,TUBB,ACTG1,PRKAR1A
Gap Junction Signaling	X1yr_O6_d1_iN.count - 2017-06-29 01:14 PM	1.19	0.0619	#NUM!	GNAS,TUBA1A,ACTB,CTNNB1,TUBB,ACTG1,PRKAR1A
Gap Junction Signaling	X1yr_O6_3d.count - 2017-06-29 01:18 PM	1.29	0.0531	#NUM!	GNAS,PDIA3,ACTB,TUBB,ACTG1,PRKAR1A
Gap Junction Signaling	X1yr_O6_6d.count - 2017-06-29 01:19 PM	1.8	0.0885	#NUM!	GNAS,TUBA1A,PDIA3,ACTB,FGFR1,CAV1,CTNNB1,TUBB,ACTG1,PRKAR1A
Gap Junction Signaling	X1yr_O6_12d.count - 2017-06-29 01:20 PM	1.87	0.0885	#NUM!	GNAS,TUBA1A,PDIA3,ACTB,FGFR1,CAV1,CTNNB1,TUBB,ACTG1,PRKAR1A
Gap Junction Signaling	X1yr_O6_18d.count - 2017-06-29 01:20 PM	1.56	0.0708	#NUM!	GNAS,PDIA3,ACTB,FGFR1,CTNNB1,TUBB,ACTG1,PRKAR1A
Gap Junction Signaling	X1yr_O6_24d.count - 2017-06-29 01:22 PM	1.21	0.0531	#NUM!	GNAS,PDIA3,ACTB,TUBB,ACTG1,PRKAR1A
Telomerase Signaling	X1yr_O6_d1_iN.count - 2017-06-29 01:14 PM	0.601	0.0494	#NUM!	HSP90B1,HSP90AB1,CDKN1A,HSP90AA1
Telomerase Signaling	X1yr_O6_3d.count - 2017-06-29 01:18 PM	0.902	0.0494	#NUM!	HSP90B1,HSP90AB1,CDKN1A,HSP90AA1
Telomerase Signaling	X1yr_O6_6d.count - 2017-06-29 01:19 PM	0.638	0.0617	#NUM!	HSP90B1,HSP90AB1,FGFR1,CDKN1A,HSP90AA1
Telomerase Signaling	X1yr_O6_12d.count - 2017-06-29 01:20 PM	0.667	0.0617	#NUM!	HSP90B1,HSP90AB1,FGFR1,CDKN1A,HSP90AA1
Telomerase Signaling	X1yr_O6_18d.count - 2017-06-29 01:20 PM	0.938	0.0617	#NUM!	HSP90B1,HSP90AB1,FGFR1,CDKN1A,HSP90AA1
Telomerase Signaling	X1yr_O6_24d.count - 2017-06-29 01:22 PM	0.85	0.0494	#NUM!	HSP90B1,HSP90AB1,CDKN1A,HSP90AA1
Telomere Extension by Telomerase	X1yr_O6_d1_iN.count - 2017-06-29 01:14 PM	1.43	0.2	#NUM!	HNRNPA2B1,XRCC5
Telomere Extension by Telomerase	X1yr_O6_3d.count - 2017-06-29 01:18 PM	0.671	0.1	#NUM!	HNRNPA2B1
Telomere Extension by Telomerase	X1yr_O6_6d.count - 2017-06-29 01:19 PM	1.23	0.2	#NUM!	HNRNPA2B1,XRCC5
Telomere Extension by Telomerase	X1yr_O6_12d.count - 2017-06-29 01:20 PM	1.25	0.2	#NUM!	HNRNPA2B1,XRCC5
Telomere Extension by Telomerase	X1yr_O6_18d.count - 2017-06-29 01:20 PM	0.558	0.1	#NUM!	HNRNPA2B1
Telomere Extension by Telomerase	X1yr_O6_24d.count - 2017-06-29 01:22 PM	0.653	0.1	#NUM!	HNRNPA2B1
Mouse Embryonic Stem Cell Pluripotency	X1yr_O6_6d.count - 2017-06-29 01:19 PM	0.478	0.0556	#NUM!	IL6ST,TCF4,FGFR1,CTNNB1
Mouse Embryonic Stem Cell Pluripotency	X1yr_O6_12d.count - 2017-06-29 01:20 PM	0.811	0.0694	#NUM!	IL6ST,TCF4,FGFR1,STAT3,CTNNB1
Mouse Embryonic Stem Cell Pluripotency	X1yr_O6_18d.count - 2017-06-29 01:20 PM	0.708	0.0556	#NUM!	IL6ST,TCF4,FGFR1,CTNNB1
Transcriptional Regulatory Network in Embryonic Stem Cells	X1yr_O6_12d.count - 2017-06-29 01:20 PM	0.271	0.0526	#NUM!	STAT3
eNOS Signaling	X1yr_O6_d1_iN.count - 2017-06-29 01:14 PM	2.25	0.0857	#NUM!	HSPA8,CALM1 (includes others),HSP90B1,GNAS,HSP90AB1,HSP90AA1,HSPA5,CHRNA3,PRKAR1A
eNOS Signaling	X1yr_O6_3d.count - 2017-06-29 01:18 PM	2.47	0.0762	#NUM!	BDKRB2,HSPA8,HSP90B1,GNAS,HSP90AB1,HSP90AA1,HSPA5,PRKAR1A
eNOS Signaling	X1yr_O6_6d.count - 2017-06-29 01:19 PM	3.53	0.124	#NUM!	HSPA8,BDKRB2,CALM1 (includes others),HSP90B1,GNAS,HSP90AB1,FGFR1,HSPA9,CAV1,HSP90AA1,HSPA5,CHRNA3,PRKAR1A
eNOS Signaling	X1yr_O6_12d.count - 2017-06-29 01:20 PM	3.63	0.124	#NUM!	HSPA8,BDKRB2,CALM1 (includes others),HSP90B1,GNAS,HSP90AB1,FGFR1,HSPA9,CAV1,HSP90AA1,HSPA5,CHRNA3,PRKAR1A
eNOS Signaling	X1yr_O6_18d.count - 2017-06-29 01:20 PM	2.74	0.0952	#NUM!	HSPA8,CALM1 (includes others),HSP90B1,GNAS,HSP90AB1,FGFR1,HSP90AA1,HSPA5,CHRNA3,PRKAR1A
eNOS Signaling	X1yr_O6_24d.count - 2017-06-29 01:22 PM	2.94	0.0857	#NUM!	HSPA8,CALM1 (includes others),HSP90B1,GNAS,HSP90AB1,HSP90AA1,HSPA5,CHRNA3,PRKAR1A
iNOS Signaling	X1yr_O6_18d.count - 2017-06-29 01:20 PM	0.53	0.0588	#NUM!	CALM1 (includes others),STAT1
iNOS Signaling	X1yr_O6_24d.count - 2017-06-29 01:22 PM	0.686	0.0588	#NUM!	CALM1 (includes others),STAT1
nNOS Signaling in Neurons	X1yr_O6_12d.count - 2017-06-29 01:20 PM	0.441	0.0625	#NUM!	CALM1 (includes others),PFKM
nNOS Signaling in Neurons	X1yr_O6_24d.count - 2017-06-29 01:22 PM	0.257	0.0312	#NUM!	CALM1 (includes others)
nNOS Signaling in Skeletal Muscle Cells	X1yr_O6_d1_iN.count - 2017-06-29 01:14 PM	0.468	0.0769	#NUM!	CALM1 (includes others)
nNOS Signaling in Skeletal Muscle Cells	X1yr_O6_6d.count - 2017-06-29 01:19 PM	0.381	0.0769	#NUM!	CALM1 (includes others)
nNOS Signaling in Skeletal Muscle Cells	X1yr_O6_12d.count - 2017-06-29 01:20 PM	0.389	0.0769	#NUM!	CALM1 (includes others)
nNOS Signaling in Skeletal Muscle Cells	X1yr_O6_18d.count - 2017-06-29 01:20 PM	0.464	0.0769	#NUM!	CALM1 (includes others)
nNOS Signaling in Skeletal Muscle Cells	X1yr_O6_24d.count - 2017-06-29 01:22 PM	0.555	0.0769	#NUM!	CALM1 (includes others)
Ephrin A Signaling	X1yr_O6_3d.count - 2017-06-29 01:18 PM	0.203	0.0244	#NUM!	RHOA
Ephrin A Signaling	X1yr_O6_6d.count - 2017-06-29 01:19 PM	0.302	0.0488	#NUM!	RHOA,FGFR1
Ephrin A Signaling	X1yr_O6_12d.count - 2017-06-29 01:20 PM	0.314	0.0488	#NUM!	RHOA,FGFR1
Ephrin A Signaling	X1yr_O6_18d.count - 2017-06-29 01:20 PM	0.424	0.0488	#NUM!	RHOA,FGFR1
Ephrin B Signaling	X1yr_O6_d1_iN.count - 2017-06-29 01:14 PM	1.74	0.102	#NUM!	GNB1,GNAS,RHOA,RACK1,CTNNB1
Ephrin B Signaling	X1yr_O6_3d.count - 2017-06-29 01:18 PM	2.24	0.102	#NUM!	GNB1,GNAS,RHOA,RACK1,CXCL12
Ephrin B Signaling	X1yr_O6_6d.count - 2017-06-29 01:19 PM	1.87	0.122	#NUM!	GNB1,GNAS,RHOA,RACK1,CXCL12,CTNNB1
Ephrin B Signaling	X1yr_O6_12d.count - 2017-06-29 01:20 PM	1.92	0.122	#NUM!	GNB1,GNAS,RHOA,RACK1,CXCL12,CTNNB1
Ephrin B Signaling	X1yr_O6_18d.count - 2017-06-29 01:20 PM	3.08	0.143	#NUM!	GNB1,GNAS,RHOA,RACK1,CXCL12,CTNNB1,GNG12
Ephrin B Signaling	X1yr_O6_24d.count - 2017-06-29 01:22 PM	2.15	0.102	#NUM!	GNB1,GNAS,RHOA,RACK1,CXCL12
ErbB2-ErbB3 Signaling	X1yr_O6_12d.count - 2017-06-29 01:20 PM	0.227	0.04	#NUM!	FGFR1,STAT3
Estrogen-mediated S-phase Entry	X1yr_O6_d1_iN.count - 2017-06-29 01:14 PM	0.397	0.0625	#NUM!	CDKN1A
Estrogen-mediated S-phase Entry	X1yr_O6_3d.count - 2017-06-29 01:18 PM	0.496	0.0625	#NUM!	CDKN1A
Estrogen-mediated S-phase Entry	X1yr_O6_6d.count - 2017-06-29 01:19 PM	0.869	0.125	#NUM!	CDKN1A,CCND1
Estrogen-mediated S-phase Entry	X1yr_O6_12d.count - 2017-06-29 01:20 PM	0.323	0.0625	#NUM!	CDKN1A
Estrogen-mediated S-phase Entry	X1yr_O6_18d.count - 2017-06-29 01:20 PM	0.393	0.0625	#NUM!	CDKN1A
Estrogen-mediated S-phase Entry	X1yr_O6_24d.count - 2017-06-29 01:22 PM	0.48	0.0625	#NUM!	CDKN1A
GADD45 Signaling	X1yr_O6_d1_iN.count - 2017-06-29 01:14 PM	0.419	0.0667	#NUM!	CDKN1A
GADD45 Signaling	X1yr_O6_3d.count - 2017-06-29 01:18 PM	0.52	0.0667	#NUM!	CDKN1A
GADD45 Signaling	X1yr_O6_6d.count - 2017-06-29 01:19 PM	0.916	0.133	#NUM!	CDKN1A,CCND1
GADD45 Signaling	X1yr_O6_12d.count - 2017-06-29 01:20 PM	0.343	0.0667	#NUM!	CDKN1A
GADD45 Signaling	X1yr_O6_18d.count - 2017-06-29 01:20 PM	0.415	0.0667	#NUM!	CDKN1A
GADD45 Signaling	X1yr_O6_24d.count - 2017-06-29 01:22 PM	0.503	0.0667	#NUM!	CDKN1A
Netrin Signaling	X1yr_O6_3d.count - 2017-06-29 01:18 PM	0.271	0.0312	#NUM!	PRKAR1A
Netrin Signaling	X1yr_O6_24d.count - 2017-06-29 01:22 PM	0.257	0.0312	#NUM!	PRKAR1A
Bupropion Degradation	X1yr_O6_12d.count - 2017-06-29 01:20 PM	0.416	0.0833	#NUM!	POR
Retinoate Biosynthesis I	X1yr_O6_3d.count - 2017-06-29 01:18 PM	0.545	0.0714	#NUM!	ALDH1A1
Nicotine Degradation III	X1yr_O6_12d.count - 2017-06-29 01:20 PM	0.271	0.0526	#NUM!	POR
Dopamine Degradation	X1yr_O6_3d.count - 2017-06-29 01:18 PM	0.602	0.0833	#NUM!	ALDH1A1
Pyrimidine Ribonucleotides De Novo Biosynthesis	X1yr_O6_d1_iN.count - 2017-06-29 01:14 PM	0.341	0.0526	#NUM!	DDX3X
Pyrimidine Ribonucleotides De Novo Biosynthesis	X1yr_O6_6d.count - 2017-06-29 01:19 PM	0.264	0.0526	#NUM!	DDX3X
Pyrimidine Ribonucleotides De Novo Biosynthesis	X1yr_O6_12d.count - 2017-06-29 01:20 PM	0.271	0.0526	#NUM!	DDX3X
Protein Citrullination	X1yr_O6_18d.count - 2017-06-29 01:20 PM	1.5	1	#NUM!	PADI2
Protein Citrullination	X1yr_O6_24d.count - 2017-06-29 01:22 PM	1.61	1	#NUM!	PADI2
Creatine-phosphate Biosynthesis	X1yr_O6_d1_iN.count - 2017-06-29 01:14 PM	0.921	0.25	#NUM!	CKB
Creatine-phosphate Biosynthesis	X1yr_O6_3d.count - 2017-06-29 01:18 PM	1.04	0.25	#NUM!	MAP4K4
Creatine-phosphate Biosynthesis	X1yr_O6_6d.count - 2017-06-29 01:19 PM	0.817	0.25	#NUM!	MAP4K4
Creatine-phosphate Biosynthesis	X1yr_O6_12d.count - 2017-06-29 01:20 PM	2.05	0.5	#NUM!	CKB,MAP4K4
Creatine-phosphate Biosynthesis	X1yr_O6_18d.count - 2017-06-29 01:20 PM	0.916	0.25	#NUM!	CKB
Creatine-phosphate Biosynthesis	X1yr_O6_24d.count - 2017-06-29 01:22 PM	2.45	0.5	#NUM!	CKB,MAP4K4
Pyruvate Fermentation to Lactate	X1yr_O6_d1_iN.count - 2017-06-29 01:14 PM	1.21	0.5	#NUM!	LDHB
Pyruvate Fermentation to Lactate	X1yr_O6_3d.count - 2017-06-29 01:18 PM	3.25	1	#NUM!	LDHA,LDHB
Pyruvate Fermentation to Lactate	X1yr_O6_6d.count - 2017-06-29 01:19 PM	2.79	1	#NUM!	LDHA,LDHB
Pyruvate Fermentation to Lactate	X1yr_O6_12d.count - 2017-06-29 01:20 PM	2.81	1	#NUM!	LDHA,LDHB
Pyruvate Fermentation to Lactate	X1yr_O6_18d.count - 2017-06-29 01:20 PM	3	1	#NUM!	LDHA,LDHB
Chondroitin and Dermatan Biosynthesis	X1yr_O6_6d.count - 2017-06-29 01:19 PM	0.658	0.167	#NUM!	CHSY1
Chondroitin and Dermatan Biosynthesis	X1yr_O6_12d.count - 2017-06-29 01:20 PM	0.668	0.167	#NUM!	CHSY1
Chondroitin and Dermatan Biosynthesis	X1yr_O6_18d.count - 2017-06-29 01:20 PM	0.753	0.167	#NUM!	CHSY1
Sucrose Degradation V (Mammalian)	X1yr_O6_d1_iN.count - 2017-06-29 01:14 PM	1.87	0.333	#NUM!	TPI1,ALDOA
Sucrose Degradation V (Mammalian)	X1yr_O6_3d.count - 2017-06-29 01:18 PM	0.873	0.167	#NUM!	ALDOA
Sucrose Degradation V (Mammalian)	X1yr_O6_6d.count - 2017-06-29 01:19 PM	0.658	0.167	#NUM!	ALDOA
Sucrose Degradation V (Mammalian)	X1yr_O6_12d.count - 2017-06-29 01:20 PM	0.668	0.167	#NUM!	ALDOA
Sucrose Degradation V (Mammalian)	X1yr_O6_18d.count - 2017-06-29 01:20 PM	0.753	0.167	#NUM!	ALDOA
Sucrose Degradation V (Mammalian)	X1yr_O6_24d.count - 2017-06-29 01:22 PM	0.854	0.167	#NUM!	ALDOA
Melatonin Degradation I	X1yr_O6_12d.count - 2017-06-29 01:20 PM	0.257	0.05	#NUM!	POR
NADH Repair	X1yr_O6_d1_iN.count - 2017-06-29 01:14 PM	1.04	0.333	#NUM!	GAPDH
NADH Repair	X1yr_O6_3d.count - 2017-06-29 01:18 PM	1.16	0.333	#NUM!	GAPDH
NADH Repair	X1yr_O6_6d.count - 2017-06-29 01:19 PM	0.933	0.333	#NUM!	GAPDH
NADH Repair	X1yr_O6_12d.count - 2017-06-29 01:20 PM	0.944	0.333	#NUM!	GAPDH
NADH Repair	X1yr_O6_18d.count - 2017-06-29 01:20 PM	1.03	0.333	#NUM!	GAPDH
NADH Repair	X1yr_O6_24d.count - 2017-06-29 01:22 PM	1.14	0.333	#NUM!	GAPDH
Ceramide Biosynthesis	X1yr_O6_18d.count - 2017-06-29 01:20 PM	1.03	0.333	#NUM!	SPTSSA
Pyrimidine Deoxyribonucleotides De Novo Biosynthesis I	X1yr_O6_d1_iN.count - 2017-06-29 01:14 PM	0.563	0.1	#NUM!	RRM2B
Phospholipases	X1yr_O6_3d.count - 2017-06-29 01:18 PM	0.28	0.0323	#NUM!	PDIA3
Phospholipases	X1yr_O6_18d.count - 2017-06-29 01:20 PM	0.198	0.0323	#NUM!	PDIA3
Phospholipases	X1yr_O6_24d.count - 2017-06-29 01:22 PM	0.266	0.0323	#NUM!	PDIA3
Estrogen Biosynthesis	X1yr_O6_12d.count - 2017-06-29 01:20 PM	0.287	0.0556	#NUM!	POR
Oleate Biosynthesis II (Animals)	X1yr_O6_d1_iN.count - 2017-06-29 01:14 PM	0.921	0.25	#NUM!	SCD
Oleate Biosynthesis II (Animals)	X1yr_O6_3d.count - 2017-06-29 01:18 PM	1.04	0.25	#NUM!	SCD
Oleate Biosynthesis II (Animals)	X1yr_O6_6d.count - 2017-06-29 01:19 PM	0.817	0.25	#NUM!	SCD
Oleate Biosynthesis II (Animals)	X1yr_O6_12d.count - 2017-06-29 01:20 PM	0.827	0.25	#NUM!	SCD
Oleate Biosynthesis II (Animals)	X1yr_O6_18d.count - 2017-06-29 01:20 PM	0.916	0.25	#NUM!	SCD
Tryptophan Degradation X (Mammalian, via Tryptamine)	X1yr_O6_3d.count - 2017-06-29 01:18 PM	0.635	0.0909	#NUM!	ALDH1A1
Chondroitin Sulfate Biosynthesis	X1yr_O6_12d.count - 2017-06-29 01:20 PM	0.562	0.0769	#NUM!	XYLT1,CHSY1
Chondroitin Sulfate Biosynthesis	X1yr_O6_18d.count - 2017-06-29 01:20 PM	0.245	0.0385	#NUM!	CHSY1
Acetyl-CoA Biosynthesis III (from Citrate)	X1yr_O6_6d.count - 2017-06-29 01:19 PM	1.39	1	#NUM!	ACLY
Acetyl-CoA Biosynthesis III (from Citrate)	X1yr_O6_12d.count - 2017-06-29 01:20 PM	1.4	1	#NUM!	ACLY
Dermatan Sulfate Biosynthesis	X1yr_O6_12d.count - 2017-06-29 01:20 PM	0.517	0.0714	#NUM!	XYLT1,CHSY1
Dermatan Sulfate Biosynthesis	X1yr_O6_18d.count - 2017-06-29 01:20 PM	0.224	0.0357	#NUM!	CHSY1
Pentose Phosphate Pathway (Non-oxidative Branch)	X1yr_O6_6d.count - 2017-06-29 01:19 PM	0.933	0.333	#NUM!	TKT
Pentose Phosphate Pathway (Non-oxidative Branch)	X1yr_O6_12d.count - 2017-06-29 01:20 PM	0.944	0.333	#NUM!	TKT
Pentose Phosphate Pathway (Non-oxidative Branch)	X1yr_O6_18d.count - 2017-06-29 01:20 PM	1.03	0.333	#NUM!	TKT
Glycogen Degradation III	X1yr_O6_12d.count - 2017-06-29 01:20 PM	0.668	0.167	#NUM!	GAA
Glycogen Degradation III	X1yr_O6_18d.count - 2017-06-29 01:20 PM	0.753	0.167	#NUM!	GAA
Glycogen Degradation III	X1yr_O6_24d.count - 2017-06-29 01:22 PM	0.854	0.167	#NUM!	GAA
Cholesterol Biosynthesis I	X1yr_O6_d1_iN.count - 2017-06-29 01:14 PM	0.758	0.167	#NUM!	SC5D
tRNA Charging	X1yr_O6_d1_iN.count - 2017-06-29 01:14 PM	0.341	0.0526	#NUM!	NARS
tRNA Charging	X1yr_O6_6d.count - 2017-06-29 01:19 PM	2.2	0.211	#NUM!	NARS,WARS,GARS,IARS
tRNA Charging	X1yr_O6_12d.count - 2017-06-29 01:20 PM	0.766	0.105	#NUM!	GARS,IARS
tRNA Charging	X1yr_O6_18d.count - 2017-06-29 01:20 PM	0.338	0.0526	#NUM!	WARS
1,25-dihydroxyvitamin D3 Biosynthesis	X1yr_O6_12d.count - 2017-06-29 01:20 PM	0.944	0.333	#NUM!	POR
Calcium Transport I	X1yr_O6_d1_iN.count - 2017-06-29 01:14 PM	1.61	0.25	#NUM!	ANXA5,ATP2B4
Calcium Transport I	X1yr_O6_3d.count - 2017-06-29 01:18 PM	3.17	0.375	#NUM!	ATP2B1,ANXA5,ATP2A2
Calcium Transport I	X1yr_O6_6d.count - 2017-06-29 01:19 PM	3.79	0.5	#NUM!	ATP2B1,ANXA5,ATP2A2,ATP2B4
Calcium Transport I	X1yr_O6_12d.count - 2017-06-29 01:20 PM	3.83	0.5	#NUM!	ATP2B1,ANXA5,ATP2A2,ATP2B4
Calcium Transport I	X1yr_O6_18d.count - 2017-06-29 01:20 PM	1.6	0.25	#NUM!	ANXA5,ATP2A2
Calcium Transport I	X1yr_O6_24d.count - 2017-06-29 01:22 PM	1.81	0.25	#NUM!	ANXA5,ATP2A2
Pentose Phosphate Pathway	X1yr_O6_6d.count - 2017-06-29 01:19 PM	0.817	0.25	#NUM!	TKT
Pentose Phosphate Pathway	X1yr_O6_12d.count - 2017-06-29 01:20 PM	0.827	0.25	#NUM!	TKT
Pentose Phosphate Pathway	X1yr_O6_18d.count - 2017-06-29 01:20 PM	0.916	0.25	#NUM!	TKT
Nicotine Degradation II	X1yr_O6_12d.count - 2017-06-29 01:20 PM	0.243	0.0476	#NUM!	POR
Mevalonate Pathway I	X1yr_O6_d1_iN.count - 2017-06-29 01:14 PM	0.921	0.25	#NUM!	IDI1
Ascorbate Recycling (Cytosolic)	X1yr_O6_d1_iN.count - 2017-06-29 01:14 PM	1.21	0.5	#NUM!	GLRX
Superpathway of D-myo-inositol (1,4,5)-trisphosphate Metabolism	X1yr_O6_d1_iN.count - 2017-06-29 01:14 PM	0.442	0.0714	#NUM!	IMPAD1
Superpathway of D-myo-inositol (1,4,5)-trisphosphate Metabolism	X1yr_O6_3d.count - 2017-06-29 01:18 PM	0.545	0.0714	#NUM!	IMPAD1
Superpathway of D-myo-inositol (1,4,5)-trisphosphate Metabolism	X1yr_O6_6d.count - 2017-06-29 01:19 PM	0.357	0.0714	#NUM!	IMPAD1
Superpathway of D-myo-inositol (1,4,5)-trisphosphate Metabolism	X1yr_O6_12d.count - 2017-06-29 01:20 PM	0.365	0.0714	#NUM!	IMPAD1
Superpathway of D-myo-inositol (1,4,5)-trisphosphate Metabolism	X1yr_O6_18d.count - 2017-06-29 01:20 PM	0.438	0.0714	#NUM!	IMPAD1
Superoxide Radicals Degradation	X1yr_O6_6d.count - 2017-06-29 01:19 PM	1.52	0.286	#NUM!	SOD2,NQO1
Superoxide Radicals Degradation	X1yr_O6_12d.count - 2017-06-29 01:20 PM	0.609	0.143	#NUM!	SOD2
Superoxide Radicals Degradation	X1yr_O6_18d.count - 2017-06-29 01:20 PM	0.693	0.143	#NUM!	NQO1
Glutathione Redox Reactions II	X1yr_O6_d1_iN.count - 2017-06-29 01:14 PM	0.921	0.25	#NUM!	GLRX
Glutathione Redox Reactions II	X1yr_O6_3d.count - 2017-06-29 01:18 PM	1.04	0.25	#NUM!	PDIA3
Glutathione Redox Reactions II	X1yr_O6_6d.count - 2017-06-29 01:19 PM	0.817	0.25	#NUM!	PDIA3
Glutathione Redox Reactions II	X1yr_O6_12d.count - 2017-06-29 01:20 PM	0.827	0.25	#NUM!	PDIA3
Glutathione Redox Reactions II	X1yr_O6_18d.count - 2017-06-29 01:20 PM	0.916	0.25	#NUM!	PDIA3
Glutathione Redox Reactions II	X1yr_O6_24d.count - 2017-06-29 01:22 PM	1.02	0.25	#NUM!	PDIA3
Serotonin Degradation	X1yr_O6_3d.count - 2017-06-29 01:18 PM	0.359	0.0417	#NUM!	ALDH1A1
D-myo-inositol (1,4,5)-trisphosphate Degradation	X1yr_O6_d1_iN.count - 2017-06-29 01:14 PM	0.528	0.0909	#NUM!	IMPAD1
D-myo-inositol (1,4,5)-trisphosphate Degradation	X1yr_O6_3d.count - 2017-06-29 01:18 PM	0.635	0.0909	#NUM!	IMPAD1
D-myo-inositol (1,4,5)-trisphosphate Degradation	X1yr_O6_6d.count - 2017-06-29 01:19 PM	0.437	0.0909	#NUM!	IMPAD1
D-myo-inositol (1,4,5)-trisphosphate Degradation	X1yr_O6_12d.count - 2017-06-29 01:20 PM	0.446	0.0909	#NUM!	IMPAD1
D-myo-inositol (1,4,5)-trisphosphate Degradation	X1yr_O6_18d.count - 2017-06-29 01:20 PM	0.523	0.0909	#NUM!	IMPAD1
3-phosphoinositide Biosynthesis	X1yr_O6_24d.count - 2017-06-29 01:22 PM	0.272	0.0265	#NUM!	ATP1A1,PDGFRA,PDGFRB
Colanic Acid Building Blocks Biosynthesis	X1yr_O6_6d.count - 2017-06-29 01:19 PM	0.6	0.143	#NUM!	GPI
Colanic Acid Building Blocks Biosynthesis	X1yr_O6_12d.count - 2017-06-29 01:20 PM	0.609	0.143	#NUM!	GPI
Myo-inositol Biosynthesis	X1yr_O6_d1_iN.count - 2017-06-29 01:14 PM	0.921	0.25	#NUM!	IMPAD1
Myo-inositol Biosynthesis	X1yr_O6_3d.count - 2017-06-29 01:18 PM	1.04	0.25	#NUM!	IMPAD1
Myo-inositol Biosynthesis	X1yr_O6_6d.count - 2017-06-29 01:19 PM	0.817	0.25	#NUM!	IMPAD1
Myo-inositol Biosynthesis	X1yr_O6_12d.count - 2017-06-29 01:20 PM	0.827	0.25	#NUM!	IMPAD1
Myo-inositol Biosynthesis	X1yr_O6_18d.count - 2017-06-29 01:20 PM	0.916	0.25	#NUM!	IMPAD1
Triacylglycerol Biosynthesis	X1yr_O6_3d.count - 2017-06-29 01:18 PM	0.346	0.04	#NUM!	PLPP3
Triacylglycerol Biosynthesis	X1yr_O6_12d.count - 2017-06-29 01:20 PM	0.197	0.04	#NUM!	PLPP3
Triacylglycerol Biosynthesis	X1yr_O6_18d.count - 2017-06-29 01:20 PM	0.256	0.04	#NUM!	PLPP3
Triacylglycerol Biosynthesis	X1yr_O6_24d.count - 2017-06-29 01:22 PM	0.331	0.04	#NUM!	PLPP3
Pyrimidine Ribonucleotides Interconversion	X1yr_O6_d1_iN.count - 2017-06-29 01:14 PM	0.341	0.0526	#NUM!	DDX3X
Pyrimidine Ribonucleotides Interconversion	X1yr_O6_6d.count - 2017-06-29 01:19 PM	0.264	0.0526	#NUM!	DDX3X
Pyrimidine Ribonucleotides Interconversion	X1yr_O6_12d.count - 2017-06-29 01:20 PM	0.271	0.0526	#NUM!	DDX3X
Glycolysis I	X1yr_O6_d1_iN.count - 2017-06-29 01:14 PM	3.87	0.294	#NUM!	PGK1,TPI1,PKM,GAPDH,ALDOA
Glycolysis I	X1yr_O6_3d.count - 2017-06-29 01:18 PM	2.16	0.176	#NUM!	PKM,GAPDH,ALDOA
Glycolysis I	X1yr_O6_6d.count - 2017-06-29 01:19 PM	3.36	0.294	#NUM!	PGK1,GPI,PKM,GAPDH,ALDOA
Glycolysis I	X1yr_O6_12d.count - 2017-06-29 01:20 PM	4.51	0.353	#NUM!	PGK1,GPI,PKM,GAPDH,ALDOA,PFKM
Glycolysis I	X1yr_O6_18d.count - 2017-06-29 01:20 PM	1.81	0.176	#NUM!	PKM,GAPDH,ALDOA
Glycolysis I	X1yr_O6_24d.count - 2017-06-29 01:22 PM	2.1	0.176	#NUM!	PKM,GAPDH,ALDOA
Cholesterol Biosynthesis II (via 24,25-dihydrolanosterol)	X1yr_O6_d1_iN.count - 2017-06-29 01:14 PM	0.758	0.167	#NUM!	SC5D
Gluconeogenesis I	X1yr_O6_d1_iN.count - 2017-06-29 01:14 PM	1.82	0.176	#NUM!	PGK1,GAPDH,ALDOA
Gluconeogenesis I	X1yr_O6_3d.count - 2017-06-29 01:18 PM	1.22	0.118	#NUM!	GAPDH,ALDOA
Gluconeogenesis I	X1yr_O6_6d.count - 2017-06-29 01:19 PM	2.38	0.235	#NUM!	PGK1,GPI,GAPDH,ALDOA
Gluconeogenesis I	X1yr_O6_12d.count - 2017-06-29 01:20 PM	2.42	0.235	#NUM!	PGK1,GPI,GAPDH,ALDOA
Gluconeogenesis I	X1yr_O6_18d.count - 2017-06-29 01:20 PM	0.998	0.118	#NUM!	GAPDH,ALDOA
Gluconeogenesis I	X1yr_O6_24d.count - 2017-06-29 01:22 PM	1.19	0.118	#NUM!	GAPDH,ALDOA
Thyroid Hormone Biosynthesis	X1yr_O6_d1_iN.count - 2017-06-29 01:14 PM	1.5	1	#NUM!	CTSD
Thyroid Hormone Biosynthesis	X1yr_O6_3d.count - 2017-06-29 01:18 PM	1.63	1	#NUM!	CTSD
Thyroid Hormone Biosynthesis	X1yr_O6_6d.count - 2017-06-29 01:19 PM	1.39	1	#NUM!	CTSD
Thyroid Hormone Biosynthesis	X1yr_O6_12d.count - 2017-06-29 01:20 PM	1.4	1	#NUM!	CTSD
Thyroid Hormone Biosynthesis	X1yr_O6_18d.count - 2017-06-29 01:20 PM	1.5	1	#NUM!	CTSD
Thyroid Hormone Biosynthesis	X1yr_O6_24d.count - 2017-06-29 01:22 PM	1.61	1	#NUM!	CTSD
Histamine Degradation	X1yr_O6_3d.count - 2017-06-29 01:18 PM	0.811	0.143	#NUM!	ALDH1A1
Chondroitin Sulfate Biosynthesis (Late Stages)	X1yr_O6_6d.count - 2017-06-29 01:19 PM	0.236	0.0476	#NUM!	CHSY1
Chondroitin Sulfate Biosynthesis (Late Stages)	X1yr_O6_12d.count - 2017-06-29 01:20 PM	0.243	0.0476	#NUM!	CHSY1
Chondroitin Sulfate Biosynthesis (Late Stages)	X1yr_O6_18d.count - 2017-06-29 01:20 PM	0.307	0.0476	#NUM!	CHSY1
Cholesterol Biosynthesis III (via Desmosterol)	X1yr_O6_d1_iN.count - 2017-06-29 01:14 PM	0.758	0.167	#NUM!	SC5D
Superpathway of Melatonin Degradation	X1yr_O6_12d.count - 2017-06-29 01:20 PM	0.219	0.0435	#NUM!	POR
Noradrenaline and Adrenaline Degradation	X1yr_O6_3d.count - 2017-06-29 01:18 PM	0.436	0.0526	#NUM!	ALDH1A1
Glycoaminoglycan-protein Linkage Region Biosynthesis	X1yr_O6_12d.count - 2017-06-29 01:20 PM	0.827	0.25	#NUM!	XYLT1
Trans, trans-farnesyl Diphosphate Biosynthesis	X1yr_O6_d1_iN.count - 2017-06-29 01:14 PM	1.21	0.5	#NUM!	IDI1
Acetone Degradation I (to Methylglyoxal)	X1yr_O6_12d.count - 2017-06-29 01:20 PM	0.365	0.0714	#NUM!	POR
Putrescine Degradation III	X1yr_O6_3d.count - 2017-06-29 01:18 PM	0.758	0.125	#NUM!	ALDH1A1
Fatty Acid α-oxidation	X1yr_O6_3d.count - 2017-06-29 01:18 PM	0.811	0.143	#NUM!	ALDH1A1
Putrescine Biosynthesis III	X1yr_O6_d1_iN.count - 2017-06-29 01:14 PM	1.21	0.5	#NUM!	ODC1
UDP-N-acetyl-D-galactosamine Biosynthesis II	X1yr_O6_6d.count - 2017-06-29 01:19 PM	0.729	0.2	#NUM!	GPI
UDP-N-acetyl-D-galactosamine Biosynthesis II	X1yr_O6_12d.count - 2017-06-29 01:20 PM	0.739	0.2	#NUM!	GPI
Oxidative Ethanol Degradation III	X1yr_O6_3d.count - 2017-06-29 01:18 PM	0.811	0.143	#NUM!	ALDH1A1
Ethanol Degradation IV	X1yr_O6_3d.count - 2017-06-29 01:18 PM	0.671	0.1	#NUM!	ALDH1A1
Ethanol Degradation II	X1yr_O6_3d.count - 2017-06-29 01:18 PM	0.52	0.0667	#NUM!	ALDH1A1
Methionine Degradation I (to Homocysteine)	X1yr_O6_d1_iN.count - 2017-06-29 01:14 PM	0.646	0.125	#NUM!	MAT2A
Methionine Degradation I (to Homocysteine)	X1yr_O6_6d.count - 2017-06-29 01:19 PM	0.55	0.125	#NUM!	MAT2A
Methionine Degradation I (to Homocysteine)	X1yr_O6_12d.count - 2017-06-29 01:20 PM	0.56	0.125	#NUM!	MAT2A
Methionine Degradation I (to Homocysteine)	X1yr_O6_24d.count - 2017-06-29 01:22 PM	0.74	0.125	#NUM!	MAT2A
Superpathway of Methionine Degradation	X1yr_O6_d1_iN.count - 2017-06-29 01:14 PM	0.377	0.0588	#NUM!	MAT2A
Superpathway of Methionine Degradation	X1yr_O6_6d.count - 2017-06-29 01:19 PM	0.297	0.0588	#NUM!	MAT2A
Superpathway of Methionine Degradation	X1yr_O6_12d.count - 2017-06-29 01:20 PM	0.304	0.0588	#NUM!	MAT2A
Superpathway of Methionine Degradation	X1yr_O6_24d.count - 2017-06-29 01:22 PM	0.459	0.0588	#NUM!	MAT2A
Superpathway of Geranylgeranyldiphosphate Biosynthesis I (via Mevalonate)	X1yr_O6_d1_iN.count - 2017-06-29 01:14 PM	0.83	0.2	#NUM!	IDI1
GDP-mannose Biosynthesis	X1yr_O6_6d.count - 2017-06-29 01:19 PM	0.933	0.333	#NUM!	GPI
GDP-mannose Biosynthesis	X1yr_O6_12d.count - 2017-06-29 01:20 PM	0.944	0.333	#NUM!	GPI
S-adenosyl-L-methionine Biosynthesis	X1yr_O6_d1_iN.count - 2017-06-29 01:14 PM	1.21	0.5	#NUM!	MAT2A
S-adenosyl-L-methionine Biosynthesis	X1yr_O6_6d.count - 2017-06-29 01:19 PM	1.1	0.5	#NUM!	MAT2A
S-adenosyl-L-methionine Biosynthesis	X1yr_O6_12d.count - 2017-06-29 01:20 PM	1.11	0.5	#NUM!	MAT2A
S-adenosyl-L-methionine Biosynthesis	X1yr_O6_24d.count - 2017-06-29 01:22 PM	1.31	0.5	#NUM!	MAT2A
Superpathway of Cholesterol Biosynthesis	X1yr_O6_d1_iN.count - 2017-06-29 01:14 PM	1.35	0.182	#NUM!	IDI1,SC5D
Epithelial Adherens Junction Signaling	X1yr_O6_d1_iN.count - 2017-06-29 01:14 PM	1.76	0.0762	#NUM!	TCF4,TUBA1A,RHOA,ACTB,CTNNA1,CTNNB1,TUBB,ACTG1
Epithelial Adherens Junction Signaling	X1yr_O6_3d.count - 2017-06-29 01:18 PM	0.624	0.0381	#NUM!	RHOA,ACTB,TUBB,ACTG1
Epithelial Adherens Junction Signaling	X1yr_O6_6d.count - 2017-06-29 01:19 PM	2.98	0.114	#NUM!	TGFBR2,ACTR2,TCF4,MYH9,TUBA1A,RHOA,ACTB,FGFR1,CTNNA1,CTNNB1,TUBB,ACTG1
Epithelial Adherens Junction Signaling	X1yr_O6_12d.count - 2017-06-29 01:20 PM	3.07	0.114	#NUM!	TGFBR2,ACTR2,TCF4,MYH9,TUBA1A,RHOA,ACTB,FGFR1,CTNNA1,CTNNB1,TUBB,ACTG1
Epithelial Adherens Junction Signaling	X1yr_O6_18d.count - 2017-06-29 01:20 PM	1.73	0.0762	#NUM!	TGFBR2,TCF4,RHOA,ACTB,FGFR1,CTNNB1,TUBB,ACTG1
Epithelial Adherens Junction Signaling	X1yr_O6_24d.count - 2017-06-29 01:22 PM	0.923	0.0476	#NUM!	RHOA,MYO7A,ACTB,TUBB,ACTG1
Gαi Signaling	X1yr_O6_d1_iN.count - 2017-06-29 01:14 PM	0.815	0.0556	#NUM!	GNB1,GNAS,PTGER3,RACK1,PRKAR1A
Gαi Signaling	X1yr_O6_3d.count - 2017-06-29 01:18 PM	0.784	0.0444	#NUM!	GNB1,GNAS,RACK1,PRKAR1A
Gαi Signaling	X1yr_O6_6d.count - 2017-06-29 01:19 PM	0.523	0.0556	#NUM!	GNB1,GNAS,RACK1,CAV1,PRKAR1A
Gαi Signaling	X1yr_O6_12d.count - 2017-06-29 01:20 PM	0.84	0.0667	#NUM!	GNB1,GNAS,RACK1,CAV1,STAT3,PRKAR1A
Gαi Signaling	X1yr_O6_18d.count - 2017-06-29 01:20 PM	0.8	0.0556	#NUM!	GNB1,GNAS,RACK1,GNG12,PRKAR1A
Gαi Signaling	X1yr_O6_24d.count - 2017-06-29 01:22 PM	0.735	0.0444	#NUM!	GNB1,GNAS,RACK1,PRKAR1A
Gαq Signaling	X1yr_O6_d1_iN.count - 2017-06-29 01:14 PM	0.919	0.0561	#NUM!	GNB1,CALM1 (includes others),RGS2,GNAS,RHOA,RACK1
Gαq Signaling	X1yr_O6_3d.count - 2017-06-29 01:18 PM	0.96	0.0467	#NUM!	GNB1,GNAS,RND3,RHOA,RACK1
Gαq Signaling	X1yr_O6_6d.count - 2017-06-29 01:19 PM	0.847	0.0654	#NUM!	GNB1,CALM1 (includes others),GNAS,RND3,RHOA,FGFR1,RACK1
Gαq Signaling	X1yr_O6_12d.count - 2017-06-29 01:20 PM	0.887	0.0654	#NUM!	GNB1,CALM1 (includes others),GNAS,RND3,RHOA,FGFR1,RACK1
Gαq Signaling	X1yr_O6_18d.count - 2017-06-29 01:20 PM	1.69	0.0748	#NUM!	GNB1,CALM1 (includes others),GNAS,RND3,RHOA,FGFR1,RACK1,GNG12
Gαq Signaling	X1yr_O6_24d.count - 2017-06-29 01:22 PM	1.3	0.0561	#NUM!	GNB1,CALM1 (includes others),GNAS,RND3,RHOA,RACK1
Gαs Signaling	X1yr_O6_d1_iN.count - 2017-06-29 01:14 PM	1.04	0.0658	#NUM!	GNB1,RGS2,GNAS,RACK1,PRKAR1A
Gαs Signaling	X1yr_O6_3d.count - 2017-06-29 01:18 PM	0.977	0.0526	#NUM!	GNB1,GNAS,RACK1,PRKAR1A
Gαs Signaling	X1yr_O6_6d.count - 2017-06-29 01:19 PM	0.432	0.0526	#NUM!	GNB1,GNAS,RACK1,PRKAR1A
Gαs Signaling	X1yr_O6_12d.count - 2017-06-29 01:20 PM	0.452	0.0526	#NUM!	GNB1,GNAS,RACK1,PRKAR1A
Gαs Signaling	X1yr_O6_18d.count - 2017-06-29 01:20 PM	1.03	0.0658	#NUM!	GNB1,GNAS,RACK1,GNG12,PRKAR1A
Gαs Signaling	X1yr_O6_24d.count - 2017-06-29 01:22 PM	0.923	0.0526	#NUM!	GNB1,GNAS,RACK1,PRKAR1A
Inhibition of Matrix Metalloproteases	X1yr_O6_d1_iN.count - 2017-06-29 01:14 PM	1.98	0.2	#NUM!	TIMP3,MMP14,TIMP2
Inhibition of Matrix Metalloproteases	X1yr_O6_3d.count - 2017-06-29 01:18 PM	7.69	0.467	#NUM!	TIMP1,SDC2,MMP14,THBS2,TFPI2,LRP1,TIMP2
Inhibition of Matrix Metalloproteases	X1yr_O6_6d.count - 2017-06-29 01:19 PM	6.09	0.467	#NUM!	TIMP3,TIMP1,MMP14,THBS2,TFPI2,LRP1,TIMP2
Inhibition of Matrix Metalloproteases	X1yr_O6_12d.count - 2017-06-29 01:20 PM	6.16	0.467	#NUM!	TIMP3,TIMP1,SDC2,MMP14,THBS2,LRP1,TIMP2
Inhibition of Matrix Metalloproteases	X1yr_O6_18d.count - 2017-06-29 01:20 PM	5.41	0.4	#NUM!	TIMP3,TIMP1,SDC2,MMP14,LRP1,TIMP2
Inhibition of Matrix Metalloproteases	X1yr_O6_24d.count - 2017-06-29 01:22 PM	4.66	0.333	#NUM!	TIMP3,TIMP1,MMP14,LRP1,TIMP2
PEDF Signaling	X1yr_O6_d1_iN.count - 2017-06-29 01:14 PM	0.781	0.0588	#NUM!	TCF4,RHOA,SERPINF1,TCF12
PEDF Signaling	X1yr_O6_3d.count - 2017-06-29 01:18 PM	0.317	0.0294	#NUM!	RHOA,SERPINF1
PEDF Signaling	X1yr_O6_6d.count - 2017-06-29 01:19 PM	1.25	0.0882	#NUM!	TCF4,SOD2,RHOA,FGFR1,SERPINF1,TCF12
PEDF Signaling	X1yr_O6_12d.count - 2017-06-29 01:20 PM	0.886	0.0735	#NUM!	TCF4,SOD2,RHOA,FGFR1,SERPINF1
PEDF Signaling	X1yr_O6_18d.count - 2017-06-29 01:20 PM	0.769	0.0588	#NUM!	TCF4,RHOA,FGFR1,SERPINF1
Regulation of Cellular Mechanics by Calpain Protease	X1yr_O6_3d.count - 2017-06-29 01:18 PM	0.223	0.0263	#NUM!	ITGB1
Regulation of Cellular Mechanics by Calpain Protease	X1yr_O6_6d.count - 2017-06-29 01:19 PM	1.18	0.105	#NUM!	ITGB1,ITGA5,CAST,CCND1
Regulation of Cellular Mechanics by Calpain Protease	X1yr_O6_12d.count - 2017-06-29 01:20 PM	0.351	0.0526	#NUM!	ITGB1,CAST
Regulation of Cellular Mechanics by Calpain Protease	X1yr_O6_18d.count - 2017-06-29 01:20 PM	0.466	0.0526	#NUM!	ITGB1,CAST
Regulation of Cellular Mechanics by Calpain Protease	X1yr_O6_24d.count - 2017-06-29 01:22 PM	0.211	0.0263	#NUM!	ITGB1
Remodeling of Epithelial Adherens Junctions	X1yr_O6_d1_iN.count - 2017-06-29 01:14 PM	2.34	0.12	#NUM!	TUBA1A,ACTB,CTNNA1,CTNNB1,TUBB,ACTG1
Remodeling of Epithelial Adherens Junctions	X1yr_O6_3d.count - 2017-06-29 01:18 PM	0.941	0.06	#NUM!	ACTB,TUBB,ACTG1
Remodeling of Epithelial Adherens Junctions	X1yr_O6_6d.count - 2017-06-29 01:19 PM	3.1	0.16	#NUM!	ACTR2,TUBA1A,ACTB,RAB7A,CTNNA1,CTNNB1,TUBB,ACTG1
Remodeling of Epithelial Adherens Junctions	X1yr_O6_12d.count - 2017-06-29 01:20 PM	3.17	0.16	#NUM!	ACTR2,TUBA1A,ACTB,RAB7A,CTNNA1,CTNNB1,TUBB,ACTG1
Remodeling of Epithelial Adherens Junctions	X1yr_O6_18d.count - 2017-06-29 01:20 PM	1.13	0.08	#NUM!	ACTB,CTNNB1,TUBB,ACTG1
Remodeling of Epithelial Adherens Junctions	X1yr_O6_24d.count - 2017-06-29 01:22 PM	0.898	0.06	#NUM!	ACTB,TUBB,ACTG1
Cysteine Biosynthesis III (mammalia)	X1yr_O6_d1_iN.count - 2017-06-29 01:14 PM	0.646	0.125	#NUM!	MAT2A
Cysteine Biosynthesis III (mammalia)	X1yr_O6_6d.count - 2017-06-29 01:19 PM	0.55	0.125	#NUM!	MAT2A
Cysteine Biosynthesis III (mammalia)	X1yr_O6_12d.count - 2017-06-29 01:20 PM	0.56	0.125	#NUM!	MAT2A
Cysteine Biosynthesis III (mammalia)	X1yr_O6_24d.count - 2017-06-29 01:22 PM	0.74	0.125	#NUM!	MAT2A
Agranulocyte Adhesion and Diapedesis	X1yr_O6_d1_iN.count - 2017-06-29 01:14 PM	0.773	0.0538	#NUM!	ITGB1,FN1,MMP14,ACTB,ACTG1
Agranulocyte Adhesion and Diapedesis	X1yr_O6_3d.count - 2017-06-29 01:18 PM	2.19	0.0753	#NUM!	ITGB1,FN1,MMP14,ACTB,CXCL12,IL1R1,ACTG1
Agranulocyte Adhesion and Diapedesis	X1yr_O6_6d.count - 2017-06-29 01:19 PM	2.38	0.108	#NUM!	ITGB1,MYH9,FN1,MMP14,ACTB,CXCL12,ITGA5,IL1R1,ACTG1,GLG1
Agranulocyte Adhesion and Diapedesis	X1yr_O6_12d.count - 2017-06-29 01:20 PM	2.45	0.108	#NUM!	ITGB1,MYH9,FN1,CCL2,MMP14,ACTB,CXCL12,IL1R1,ACTG1,GLG1
Agranulocyte Adhesion and Diapedesis	X1yr_O6_18d.count - 2017-06-29 01:20 PM	1.55	0.0753	#NUM!	ITGB1,FN1,MMP14,ACTB,CXCL12,IL1R1,ACTG1
Agranulocyte Adhesion and Diapedesis	X1yr_O6_24d.count - 2017-06-29 01:22 PM	2.68	0.086	#NUM!	ITGB1,FN1,MMP14,ACTB,CXCL12,IL1R1,ACTG1,GLG1
Granulocyte Adhesion and Diapedesis	X1yr_O6_3d.count - 2017-06-29 01:18 PM	1.82	0.0706	#NUM!	ITGB1,SDC2,MMP14,CXCL12,THY1,IL1R1
Granulocyte Adhesion and Diapedesis	X1yr_O6_6d.count - 2017-06-29 01:19 PM	1.25	0.0824	#NUM!	ITGB1,MMP14,CXCL12,ITGA5,THY1,IL1R1,GLG1
Granulocyte Adhesion and Diapedesis	X1yr_O6_12d.count - 2017-06-29 01:20 PM	1.73	0.0941	#NUM!	ITGB1,CCL2,SDC2,MMP14,CXCL12,THY1,IL1R1,GLG1
Granulocyte Adhesion and Diapedesis	X1yr_O6_18d.count - 2017-06-29 01:20 PM	1.27	0.0706	#NUM!	ITGB1,SDC2,MMP14,CXCL12,THY1,IL1R1
Granulocyte Adhesion and Diapedesis	X1yr_O6_24d.count - 2017-06-29 01:22 PM	1.23	0.0588	#NUM!	ITGB1,MMP14,CXCL12,IL1R1,GLG1
Regulation of the Epithelial-Mesenchymal Transition Pathway	X1yr_O6_3d.count - 2017-06-29 01:18 PM	0.45	0.0315	#NUM!	RHOA,HIF1A,WNT5A,PDGFRB
Regulation of the Epithelial-Mesenchymal Transition Pathway	X1yr_O6_6d.count - 2017-06-29 01:19 PM	0.846	0.063	#NUM!	TGFBR2,TCF4,RHOA,FGFR1,HIF1A,CTNNB1,WNT5A,PDGFRB
Regulation of the Epithelial-Mesenchymal Transition Pathway	X1yr_O6_12d.count - 2017-06-29 01:20 PM	1.2	0.0709	#NUM!	TGFBR2,TCF4,RHOA,FGFR1,HIF1A,STAT3,CTNNB1,WNT5A,PDGFRB
Regulation of the Epithelial-Mesenchymal Transition Pathway	X1yr_O6_18d.count - 2017-06-29 01:20 PM	1.31	0.063	#NUM!	TGFBR2,TCF4,RHOA,FGFR1,HIF1A,CTNNB1,WNT5A,PDGFRB
Role of p14/p19ARF in Tumor Suppression	X1yr_O6_18d.count - 2017-06-29 01:20 PM	0.224	0.0357	#NUM!	FGFR1
Sperm Motility	X1yr_O6_d1_iN.count - 2017-06-29 01:14 PM	0.765	0.058	#NUM!	CALM1 (includes others),GNAS,NPPC,PRKAR1A
Sperm Motility	X1yr_O6_3d.count - 2017-06-29 01:18 PM	0.65	0.0435	#NUM!	GNAS,PDIA3,PRKAR1A
Sperm Motility	X1yr_O6_6d.count - 2017-06-29 01:19 PM	0.516	0.058	#NUM!	CALM1 (includes others),GNAS,PDIA3,PRKAR1A
Sperm Motility	X1yr_O6_12d.count - 2017-06-29 01:20 PM	0.867	0.0725	#NUM!	CALM1 (includes others),GNAS,PDIA3,NPPC,PRKAR1A
Sperm Motility	X1yr_O6_18d.count - 2017-06-29 01:20 PM	0.753	0.058	#NUM!	CALM1 (includes others),GNAS,PDIA3,PRKAR1A
Sperm Motility	X1yr_O6_24d.count - 2017-06-29 01:22 PM	1.04	0.058	#NUM!	CALM1 (includes others),GNAS,PDIA3,PRKAR1A
Tec Kinase Signaling	X1yr_O6_d1_iN.count - 2017-06-29 01:14 PM	1.38	0.0686	#NUM!	GNB1,ITGB1,GNAS,RHOA,ACTB,RACK1,ACTG1
Tec Kinase Signaling	X1yr_O6_3d.count - 2017-06-29 01:18 PM	2.55	0.0784	#NUM!	GNB1,ITGB1,GNAS,RND3,RHOA,ACTB,RACK1,ACTG1
Tec Kinase Signaling	X1yr_O6_6d.count - 2017-06-29 01:19 PM	2.09	0.098	#NUM!	GNB1,ITGB1,GNAS,RND3,RHOA,ACTB,FGFR1,RACK1,ITGA5,ACTG1
Tec Kinase Signaling	X1yr_O6_12d.count - 2017-06-29 01:20 PM	2.17	0.098	#NUM!	GNB1,ITGB1,GNAS,RND3,RHOA,ACTB,FGFR1,RACK1,STAT3,ACTG1
Tec Kinase Signaling	X1yr_O6_18d.count - 2017-06-29 01:20 PM	3.42	0.108	#NUM!	GNB1,ITGB1,GNAS,RND3,RHOA,ACTB,FGFR1,RACK1,STAT1,ACTG1,GNG12
Tec Kinase Signaling	X1yr_O6_24d.count - 2017-06-29 01:22 PM	3.69	0.098	#NUM!	GNB1,ITGB1,GNAS,RND3,RHOA,ACTB,RACK1,STAT2,STAT1,ACTG1
UVA-Induced MAPK Signaling	X1yr_O6_18d.count - 2017-06-29 01:20 PM	0.455	0.0455	#NUM!	PDIA3,FGFR1,STAT1
UVA-Induced MAPK Signaling	X1yr_O6_24d.count - 2017-06-29 01:22 PM	0.31	0.0303	#NUM!	PDIA3,STAT1
Vitamin-C Transport	X1yr_O6_d1_iN.count - 2017-06-29 01:14 PM	0.602	0.111	#NUM!	GLRX
STAT3 Pathway	X1yr_O6_3d.count - 2017-06-29 01:18 PM	1.17	0.0615	#NUM!	CDKN1A,PDGFRA,IGF2R,PDGFRB
STAT3 Pathway	X1yr_O6_6d.count - 2017-06-29 01:19 PM	1.33	0.0923	#NUM!	TGFBR2,FGFR1,CDKN1A,PDGFRA,IGF2R,PDGFRB
STAT3 Pathway	X1yr_O6_12d.count - 2017-06-29 01:20 PM	1.86	0.108	#NUM!	TGFBR2,FGFR1,CDKN1A,PDGFRA,STAT3,IGF2R,PDGFRB
STAT3 Pathway	X1yr_O6_18d.count - 2017-06-29 01:20 PM	1.77	0.0923	#NUM!	TGFBR2,FGFR1,CDKN1A,PDGFRA,IGF2R,PDGFRB
STAT3 Pathway	X1yr_O6_24d.count - 2017-06-29 01:22 PM	1.11	0.0615	#NUM!	CDKN1A,PDGFRA,IGF2R,PDGFRB
Oxidative Phosphorylation	X1yr_O6_d1_iN.count - 2017-06-29 01:14 PM	3.77	0.127	#NUM!	ATP5C1,COX7B,ATP5B,ATP5A1,ATP5O,UQCRC2,COX7A2,ATP5L,ATP5G3,COX4I1
Oxidative Phosphorylation	X1yr_O6_3d.count - 2017-06-29 01:18 PM	0.25	0.0253	#NUM!	ATP5B,ATP5A1
Oxidative Phosphorylation	X1yr_O6_12d.count - 2017-06-29 01:20 PM	0.42	0.0506	#NUM!	ATP5B,ATP5A1,UQCRC2,ATP5G3
Oxidative Phosphorylation	X1yr_O6_24d.count - 2017-06-29 01:22 PM	0.231	0.0253	#NUM!	ATP5B,ATP5A1
Adipogenesis pathway	X1yr_O6_3d.count - 2017-06-29 01:18 PM	0.393	0.0309	#NUM!	TXNIP,HIF1A,WNT5A
HIPPO signaling	X1yr_O6_d1_iN.count - 2017-06-29 01:14 PM	3.22	0.131	#NUM!	YWHAQ,TEAD1,YWHAG,YWHAE,YWHAB,YWHAZ,PPP1CB,SKP1
HIPPO signaling	X1yr_O6_6d.count - 2017-06-29 01:19 PM	1	0.082	#NUM!	TEAD1,YWHAG,YWHAB,CD44,FRMD6
HIPPO signaling	X1yr_O6_12d.count - 2017-06-29 01:20 PM	0.658	0.0656	#NUM!	TEAD1,YWHAG,YWHAB,FRMD6
HIPPO signaling	X1yr_O6_18d.count - 2017-06-29 01:20 PM	0.513	0.0492	#NUM!	YWHAG,YWHAB,FRMD6
HIPPO signaling	X1yr_O6_24d.count - 2017-06-29 01:22 PM	0.716	0.0492	#NUM!	TEAD1,YWHAG,CD44
PCP pathway	X1yr_O6_d1_iN.count - 2017-06-29 01:14 PM	0.444	0.05	#NUM!	RHOA,PFN2
PCP pathway	X1yr_O6_3d.count - 2017-06-29 01:18 PM	1.84	0.1	#NUM!	SDC2,RHOA,PFN2,WNT5A
PCP pathway	X1yr_O6_6d.count - 2017-06-29 01:19 PM	0.314	0.05	#NUM!	RHOA,WNT5A
PCP pathway	X1yr_O6_12d.count - 2017-06-29 01:20 PM	0.68	0.075	#NUM!	SDC2,RHOA,WNT5A
PCP pathway	X1yr_O6_18d.count - 2017-06-29 01:20 PM	0.874	0.075	#NUM!	SDC2,RHOA,WNT5A
PCP pathway	X1yr_O6_24d.count - 2017-06-29 01:22 PM	0.197	0.025	#NUM!	RHOA
Unfolded protein response	X1yr_O6_d1_iN.count - 2017-06-29 01:14 PM	5.33	0.214	#NUM!	HSPA8,CALR,P4HB,HSP90B1,MBTPS1,VCP,CANX,OS9,HSPA5
Unfolded protein response	X1yr_O6_3d.count - 2017-06-29 01:18 PM	5.29	0.19	#NUM!	HSPA8,CALR,P4HB,HSP90B1,VCP,CANX,OS9,HSPA5
Unfolded protein response	X1yr_O6_6d.count - 2017-06-29 01:19 PM	4.45	0.214	#NUM!	HSPA8,CALR,P4HB,HSP90B1,VCP,HSPA9,CANX,OS9,HSPA5
Unfolded protein response	X1yr_O6_12d.count - 2017-06-29 01:20 PM	4.53	0.214	#NUM!	HSPA8,CALR,P4HB,HSP90B1,VCP,HSPA9,CANX,OS9,HSPA5
Unfolded protein response	X1yr_O6_18d.count - 2017-06-29 01:20 PM	5.29	0.214	#NUM!	HSPA8,CALR,P4HB,HSP90B1,MBTPS1,VCP,CANX,OS9,HSPA5
Unfolded protein response	X1yr_O6_24d.count - 2017-06-29 01:22 PM	6.19	0.214	#NUM!	HSPA8,CALR,P4HB,HSP90B1,MBTPS1,VCP,CANX,OS9,HSPA5
Wnt/Ca+ pathway	X1yr_O6_3d.count - 2017-06-29 01:18 PM	0.779	0.0645	#NUM!	PDIA3,WNT5A
Wnt/Ca+ pathway	X1yr_O6_6d.count - 2017-06-29 01:19 PM	0.445	0.0645	#NUM!	PDIA3,WNT5A
Wnt/Ca+ pathway	X1yr_O6_12d.count - 2017-06-29 01:20 PM	0.459	0.0645	#NUM!	PDIA3,WNT5A
Wnt/Ca+ pathway	X1yr_O6_18d.count - 2017-06-29 01:20 PM	0.586	0.0645	#NUM!	PDIA3,WNT5A
Wnt/Ca+ pathway	X1yr_O6_24d.count - 2017-06-29 01:22 PM	0.266	0.0323	#NUM!	PDIA3
Parkinson's Signaling	X1yr_O6_d1_iN.count - 2017-06-29 01:14 PM	0.419	0.0667	#NUM!	UCHL1
Parkinson's Signaling	X1yr_O6_18d.count - 2017-06-29 01:20 PM	0.415	0.0667	#NUM!	UCHL1
Estrogen Receptor Signaling	X1yr_O6_d1_iN.count - 2017-06-29 01:14 PM	0.625	0.0506	#NUM!	DDX5,H3F3A/H3F3B,RBFOX2,POLR2B
Estrogen Receptor Signaling	X1yr_O6_24d.count - 2017-06-29 01:22 PM	0.231	0.0253	#NUM!	DDX5,RBFOX2
Toll-like Receptor Signaling	X1yr_O6_24d.count - 2017-06-29 01:22 PM	0.348	0.0328	#NUM!	UBC,MAP4K4
EGF Signaling	X1yr_O6_18d.count - 2017-06-29 01:20 PM	0.27	0.0357	#NUM!	FGFR1,STAT1
Cell Cycle: G1/S Checkpoint Regulation	X1yr_O6_d1_iN.count - 2017-06-29 01:14 PM	0.392	0.0455	#NUM!	CDKN1A,SKP1
Cell Cycle: G1/S Checkpoint Regulation	X1yr_O6_6d.count - 2017-06-29 01:19 PM	0.27	0.0455	#NUM!	CDKN1A,CCND1
ERK/MAPK Signaling	X1yr_O6_d1_iN.count - 2017-06-29 01:14 PM	1.53	0.0652	#NUM!	ITGB1,YWHAQ,H3F3A/H3F3B,YWHAG,YWHAB,DUSP1,YWHAZ,PPP1CB,PRKAR1A
ERK/MAPK Signaling	X1yr_O6_6d.count - 2017-06-29 01:19 PM	0.311	0.0435	#NUM!	ITGB1,YWHAG,YWHAB,FGFR1,ITGA5,PRKAR1A
ERK/MAPK Signaling	X1yr_O6_12d.count - 2017-06-29 01:20 PM	0.333	0.0435	#NUM!	ITGB1,YWHAG,YWHAB,FGFR1,STAT3,PRKAR1A
ERK/MAPK Signaling	X1yr_O6_18d.count - 2017-06-29 01:20 PM	0.559	0.0435	#NUM!	ITGB1,YWHAG,YWHAB,FGFR1,STAT1,PRKAR1A
ERK/MAPK Signaling	X1yr_O6_24d.count - 2017-06-29 01:22 PM	0.348	0.029	#NUM!	ITGB1,YWHAG,STAT1,PRKAR1A
Nucleotide Excision Repair Pathway	X1yr_O6_d1_iN.count - 2017-06-29 01:14 PM	0.31	0.0476	#NUM!	POLR2B
SAPK/JNK Signaling	X1yr_O6_3d.count - 2017-06-29 01:18 PM	0.284	0.0274	#NUM!	GNB1,MAP4K4
SAPK/JNK Signaling	X1yr_O6_6d.count - 2017-06-29 01:19 PM	0.243	0.0411	#NUM!	GNB1,FGFR1,MAP4K4
SAPK/JNK Signaling	X1yr_O6_12d.count - 2017-06-29 01:20 PM	0.256	0.0411	#NUM!	GNB1,FGFR1,MAP4K4
SAPK/JNK Signaling	X1yr_O6_24d.count - 2017-06-29 01:22 PM	0.264	0.0274	#NUM!	GNB1,MAP4K4
PI3K/AKT Signaling	X1yr_O6_d1_iN.count - 2017-06-29 01:14 PM	4.04	0.125	#NUM!	ITGB1,YWHAQ,HSP90B1,YWHAG,YWHAE,HSP90AB1,YWHAB,CDKN1A,YWHAZ,HSP90AA1,CTNNB1
PI3K/AKT Signaling	X1yr_O6_3d.count - 2017-06-29 01:18 PM	1.24	0.0568	#NUM!	ITGB1,HSP90B1,HSP90AB1,CDKN1A,HSP90AA1
PI3K/AKT Signaling	X1yr_O6_6d.count - 2017-06-29 01:19 PM	3.1	0.125	#NUM!	ITGB1,HSP90B1,YWHAG,HSP90AB1,YWHAB,CDKN1A,ITGA5,HSP90AA1,CTNNB1,CCND1,MCL1
PI3K/AKT Signaling	X1yr_O6_12d.count - 2017-06-29 01:20 PM	2.12	0.102	#NUM!	ITGB1,HSP90B1,YWHAG,HSP90AB1,YWHAB,CDKN1A,HSP90AA1,CTNNB1,MCL1
PI3K/AKT Signaling	X1yr_O6_18d.count - 2017-06-29 01:20 PM	2.17	0.0909	#NUM!	ITGB1,HSP90B1,YWHAG,HSP90AB1,YWHAB,CDKN1A,HSP90AA1,CTNNB1
PI3K/AKT Signaling	X1yr_O6_24d.count - 2017-06-29 01:22 PM	1.66	0.0682	#NUM!	ITGB1,HSP90B1,YWHAG,HSP90AB1,CDKN1A,HSP90AA1
PTEN Signaling	X1yr_O6_d1_iN.count - 2017-06-29 01:14 PM	0.266	0.0333	#NUM!	ITGB1,NTRK1,CDKN1A
PTEN Signaling	X1yr_O6_3d.count - 2017-06-29 01:18 PM	1.21	0.0556	#NUM!	ITGB1,CDKN1A,PDGFRA,IGF2R,PDGFRB
PTEN Signaling	X1yr_O6_6d.count - 2017-06-29 01:19 PM	1.99	0.1	#NUM!	ITGB1,TGFBR2,FGFR1,CDKN1A,PDGFRA,ITGA5,IGF2R,CCND1,PDGFRB
PTEN Signaling	X1yr_O6_12d.count - 2017-06-29 01:20 PM	1.19	0.0778	#NUM!	ITGB1,TGFBR2,FGFR1,CDKN1A,PDGFRA,IGF2R,PDGFRB
PTEN Signaling	X1yr_O6_18d.count - 2017-06-29 01:20 PM	1.62	0.0778	#NUM!	ITGB1,TGFBR2,FGFR1,CDKN1A,PDGFRA,IGF2R,PDGFRB
PTEN Signaling	X1yr_O6_24d.count - 2017-06-29 01:22 PM	1.14	0.0556	#NUM!	ITGB1,CDKN1A,PDGFRA,IGF2R,PDGFRB
Nitric Oxide Signaling in the Cardiovascular System	X1yr_O6_d1_iN.count - 2017-06-29 01:14 PM	0.954	0.0617	#NUM!	CALM1 (includes others),HSP90B1,HSP90AB1,HSP90AA1,PRKAR1A
Nitric Oxide Signaling in the Cardiovascular System	X1yr_O6_3d.count - 2017-06-29 01:18 PM	1.91	0.0741	#NUM!	BDKRB2,HSP90B1,HSP90AB1,HSP90AA1,ATP2A2,PRKAR1A
Nitric Oxide Signaling in the Cardiovascular System	X1yr_O6_6d.count - 2017-06-29 01:19 PM	2.28	0.111	#NUM!	BDKRB2,CALM1 (includes others),HSP90B1,HSP90AB1,FGFR1,CAV1,HSP90AA1,ATP2A2,PRKAR1A
Nitric Oxide Signaling in the Cardiovascular System	X1yr_O6_12d.count - 2017-06-29 01:20 PM	2.35	0.111	#NUM!	BDKRB2,CALM1 (includes others),HSP90B1,HSP90AB1,FGFR1,CAV1,HSP90AA1,ATP2A2,PRKAR1A
Nitric Oxide Signaling in the Cardiovascular System	X1yr_O6_18d.count - 2017-06-29 01:20 PM	1.84	0.0864	#NUM!	CALM1 (includes others),HSP90B1,HSP90AB1,FGFR1,HSP90AA1,ATP2A2,PRKAR1A
Nitric Oxide Signaling in the Cardiovascular System	X1yr_O6_24d.count - 2017-06-29 01:22 PM	1.82	0.0741	#NUM!	CALM1 (includes others),HSP90B1,HSP90AB1,HSP90AA1,ATP2A2,PRKAR1A
Cardiac β-adrenergic Signaling	X1yr_O6_d1_iN.count - 2017-06-29 01:14 PM	0.829	0.0562	#NUM!	GNB1,GNAS,RACK1,PPP1CB,PRKAR1A
Cardiac β-adrenergic Signaling	X1yr_O6_3d.count - 2017-06-29 01:18 PM	1.22	0.0562	#NUM!	GNB1,GNAS,RACK1,ATP2A2,PRKAR1A
Cardiac β-adrenergic Signaling	X1yr_O6_6d.count - 2017-06-29 01:19 PM	0.535	0.0562	#NUM!	GNB1,GNAS,RACK1,ATP2A2,PRKAR1A
Cardiac β-adrenergic Signaling	X1yr_O6_12d.count - 2017-06-29 01:20 PM	0.561	0.0562	#NUM!	GNB1,GNAS,RACK1,ATP2A2,PRKAR1A
Cardiac β-adrenergic Signaling	X1yr_O6_18d.count - 2017-06-29 01:20 PM	1.19	0.0674	#NUM!	GNB1,GNAS,RACK1,ATP2A2,GNG12,PRKAR1A
Cardiac β-adrenergic Signaling	X1yr_O6_24d.count - 2017-06-29 01:22 PM	1.16	0.0562	#NUM!	GNB1,GNAS,RACK1,ATP2A2,PRKAR1A
Protein Ubiquitination Pathway	X1yr_O6_d1_iN.count - 2017-06-29 01:14 PM	2.14	0.0706	#NUM!	B2M,HSPA8,UCHL1,HSP90B1,HSP90AB1,HLA-A,HLA-B,HSPA13,HSP90AA1,UBC,SKP1,HSPA5
Protein Ubiquitination Pathway	X1yr_O6_3d.count - 2017-06-29 01:18 PM	1.31	0.0471	#NUM!	B2M,HSPA8,HSP90B1,HSP90AB1,HLA-A,HLA-B,HSP90AA1,HSPA5
Protein Ubiquitination Pathway	X1yr_O6_6d.count - 2017-06-29 01:19 PM	1.37	0.0706	#NUM!	B2M,HSPA8,HSP90B1,HSP90AB1,HLA-A,USP22,HLA-B,HSPA9,HSP90AA1,UBA1,UBC,HSPA5
Protein Ubiquitination Pathway	X1yr_O6_12d.count - 2017-06-29 01:20 PM	1.44	0.0706	#NUM!	B2M,HSPA8,HSP90B1,HSP90AB1,HLA-A,USP22,HLA-B,HSPA9,HSP90AA1,UBA1,UBC,HSPA5
Protein Ubiquitination Pathway	X1yr_O6_18d.count - 2017-06-29 01:20 PM	1.35	0.0588	#NUM!	B2M,HSPA8,UCHL1,HSP90B1,HSP90AB1,HLA-A,HLA-B,HSP90AA1,UBC,HSPA5
Protein Ubiquitination Pathway	X1yr_O6_24d.count - 2017-06-29 01:22 PM	2.02	0.0588	#NUM!	B2M,HSPA8,HSP90B1,HSP90AB1,HLA-A,USP22,HLA-B,HSP90AA1,UBC,HSPA5
Amyloid Processing	X1yr_O6_d1_iN.count - 2017-06-29 01:14 PM	0.458	0.0513	#NUM!	PRKAR1A,APP
Amyloid Processing	X1yr_O6_3d.count - 2017-06-29 01:18 PM	0.627	0.0513	#NUM!	PRKAR1A,APP
Amyloid Processing	X1yr_O6_6d.count - 2017-06-29 01:19 PM	0.326	0.0513	#NUM!	PRKAR1A,APP
Amyloid Processing	X1yr_O6_12d.count - 2017-06-29 01:20 PM	0.338	0.0513	#NUM!	PRKAR1A,APP
Amyloid Processing	X1yr_O6_18d.count - 2017-06-29 01:20 PM	0.451	0.0513	#NUM!	PRKAR1A,APP
Amyloid Processing	X1yr_O6_24d.count - 2017-06-29 01:22 PM	0.599	0.0513	#NUM!	PRKAR1A,APP
Endoplasmic Reticulum Stress Pathway	X1yr_O6_d1_iN.count - 2017-06-29 01:14 PM	2.78	0.235	#NUM!	CALR,HSP90B1,MBTPS1,HSPA5
Endoplasmic Reticulum Stress Pathway	X1yr_O6_3d.count - 2017-06-29 01:18 PM	2.16	0.176	#NUM!	CALR,HSP90B1,HSPA5
Endoplasmic Reticulum Stress Pathway	X1yr_O6_6d.count - 2017-06-29 01:19 PM	1.53	0.176	#NUM!	CALR,HSP90B1,HSPA5
Endoplasmic Reticulum Stress Pathway	X1yr_O6_12d.count - 2017-06-29 01:20 PM	1.56	0.176	#NUM!	CALR,HSP90B1,HSPA5
Endoplasmic Reticulum Stress Pathway	X1yr_O6_18d.count - 2017-06-29 01:20 PM	2.76	0.235	#NUM!	CALR,HSP90B1,MBTPS1,HSPA5
Endoplasmic Reticulum Stress Pathway	X1yr_O6_24d.count - 2017-06-29 01:22 PM	3.17	0.235	#NUM!	CALR,HSP90B1,MBTPS1,HSPA5
JAK/Stat Signaling	X1yr_O6_12d.count - 2017-06-29 01:20 PM	0.341	0.0476	#NUM!	FGFR1,CDKN1A,STAT3
JAK/Stat Signaling	X1yr_O6_18d.count - 2017-06-29 01:20 PM	0.488	0.0476	#NUM!	FGFR1,CDKN1A,STAT1
JAK/Stat Signaling	X1yr_O6_24d.count - 2017-06-29 01:22 PM	0.688	0.0476	#NUM!	CDKN1A,STAT2,STAT1
Cell Cycle: G2/M DNA Damage Checkpoint Regulation	X1yr_O6_d1_iN.count - 2017-06-29 01:14 PM	4.84	0.259	#NUM!	YWHAQ,YWHAG,YWHAE,YWHAB,CDKN1A,YWHAZ,SKP1
Cell Cycle: G2/M DNA Damage Checkpoint Regulation	X1yr_O6_3d.count - 2017-06-29 01:18 PM	0.321	0.037	#NUM!	CDKN1A
Cell Cycle: G2/M DNA Damage Checkpoint Regulation	X1yr_O6_6d.count - 2017-06-29 01:19 PM	1.03	0.111	#NUM!	YWHAG,YWHAB,CDKN1A
Cell Cycle: G2/M DNA Damage Checkpoint Regulation	X1yr_O6_12d.count - 2017-06-29 01:20 PM	1.05	0.111	#NUM!	YWHAG,YWHAB,CDKN1A
Cell Cycle: G2/M DNA Damage Checkpoint Regulation	X1yr_O6_18d.count - 2017-06-29 01:20 PM	1.27	0.111	#NUM!	YWHAG,YWHAB,CDKN1A
Cell Cycle: G2/M DNA Damage Checkpoint Regulation	X1yr_O6_24d.count - 2017-06-29 01:22 PM	0.843	0.0741	#NUM!	YWHAG,CDKN1A
GABA Receptor Signaling	X1yr_O6_d1_iN.count - 2017-06-29 01:14 PM	0.909	0.0769	#NUM!	GNAS,GABARAP,UBC
GABA Receptor Signaling	X1yr_O6_3d.count - 2017-06-29 01:18 PM	0.627	0.0513	#NUM!	AP2M1,GNAS
GABA Receptor Signaling	X1yr_O6_6d.count - 2017-06-29 01:19 PM	0.681	0.0769	#NUM!	AP2M1,GNAS,UBC
GABA Receptor Signaling	X1yr_O6_12d.count - 2017-06-29 01:20 PM	0.702	0.0769	#NUM!	AP2M1,GNAS,UBC
GABA Receptor Signaling	X1yr_O6_18d.count - 2017-06-29 01:20 PM	0.898	0.0769	#NUM!	AP2M1,GNAS,UBC
GABA Receptor Signaling	X1yr_O6_24d.count - 2017-06-29 01:22 PM	1.15	0.0769	#NUM!	AP2M1,GNAS,UBC
Xenobiotic Metabolism Signaling	X1yr_O6_3d.count - 2017-06-29 01:18 PM	0.482	0.0312	#NUM!	HSP90B1,FTL,ALDH1A1,HSP90AB1,HSP90AA1
Xenobiotic Metabolism Signaling	X1yr_O6_18d.count - 2017-06-29 01:20 PM	0.397	0.0375	#NUM!	HSP90B1,FTL,HSP90AB1,FGFR1,NQO1,HSP90AA1
Xenobiotic Metabolism Signaling	X1yr_O6_24d.count - 2017-06-29 01:22 PM	0.248	0.025	#NUM!	HSP90B1,FTL,HSP90AB1,HSP90AA1
IL-4 Signaling	X1yr_O6_d1_iN.count - 2017-06-29 01:14 PM	0.253	0.0339	#NUM!	HLA-A,HLA-B
IL-4 Signaling	X1yr_O6_3d.count - 2017-06-29 01:18 PM	0.388	0.0339	#NUM!	HLA-A,HLA-B
IL-4 Signaling	X1yr_O6_6d.count - 2017-06-29 01:19 PM	0.367	0.0508	#NUM!	HLA-A,FGFR1,HLA-B
IL-4 Signaling	X1yr_O6_12d.count - 2017-06-29 01:20 PM	0.383	0.0508	#NUM!	HLA-A,FGFR1,HLA-B
IL-4 Signaling	X1yr_O6_18d.count - 2017-06-29 01:20 PM	0.538	0.0508	#NUM!	HLA-A,FGFR1,HLA-B
IL-4 Signaling	X1yr_O6_24d.count - 2017-06-29 01:22 PM	0.364	0.0339	#NUM!	HLA-A,HLA-B
Antigen Presentation Pathway	X1yr_O6_d1_iN.count - 2017-06-29 01:14 PM	3.62	0.263	#NUM!	B2M,CALR,HLA-A,HLA-B,CANX
Antigen Presentation Pathway	X1yr_O6_3d.count - 2017-06-29 01:18 PM	5.46	0.316	#NUM!	B2M,CALR,PDIA3,HLA-A,HLA-B,CANX
Antigen Presentation Pathway	X1yr_O6_6d.count - 2017-06-29 01:19 PM	4.14	0.316	#NUM!	B2M,CALR,PDIA3,HLA-A,HLA-B,CANX
Antigen Presentation Pathway	X1yr_O6_12d.count - 2017-06-29 01:20 PM	4.2	0.316	#NUM!	B2M,CALR,PDIA3,HLA-A,HLA-B,CANX
Antigen Presentation Pathway	X1yr_O6_18d.count - 2017-06-29 01:20 PM	4.73	0.316	#NUM!	B2M,CALR,PDIA3,HLA-A,HLA-B,CANX
Antigen Presentation Pathway	X1yr_O6_24d.count - 2017-06-29 01:22 PM	5.35	0.316	#NUM!	B2M,CALR,PDIA3,HLA-A,HLA-B,CANX
Wnt/β-catenin Signaling	X1yr_O6_d1_iN.count - 2017-06-29 01:14 PM	0.353	0.037	#NUM!	TCF4,SFRP1,UBC,CTNNB1
Wnt/β-catenin Signaling	X1yr_O6_3d.count - 2017-06-29 01:18 PM	0.947	0.0463	#NUM!	GJA1,DKK3,SFRP1,LRP1,WNT5A
Wnt/β-catenin Signaling	X1yr_O6_6d.count - 2017-06-29 01:19 PM	1.93	0.0926	#NUM!	TGFBR2,GJA1,TCF4,CD44,SFRP1,UBC,CTNNB1,CCND1,LRP1,WNT5A
Wnt/β-catenin Signaling	X1yr_O6_12d.count - 2017-06-29 01:20 PM	0.872	0.0648	#NUM!	TGFBR2,TCF4,SFRP1,UBC,CTNNB1,LRP1,WNT5A
Wnt/β-catenin Signaling	X1yr_O6_18d.count - 2017-06-29 01:20 PM	1.25	0.0648	#NUM!	TGFBR2,TCF4,SFRP1,UBC,CTNNB1,LRP1,WNT5A
Wnt/β-catenin Signaling	X1yr_O6_24d.count - 2017-06-29 01:22 PM	0.553	0.037	#NUM!	SFRP2,CD44,UBC,LRP1
Phototransduction Pathway	X1yr_O6_d1_iN.count - 2017-06-29 01:14 PM	0.853	0.0952	#NUM!	GNB1,PRKAR1A
Phototransduction Pathway	X1yr_O6_3d.count - 2017-06-29 01:18 PM	1.06	0.0952	#NUM!	GNB1,PRKAR1A
Phototransduction Pathway	X1yr_O6_6d.count - 2017-06-29 01:19 PM	0.682	0.0952	#NUM!	GNB1,PRKAR1A
Phototransduction Pathway	X1yr_O6_12d.count - 2017-06-29 01:20 PM	0.698	0.0952	#NUM!	GNB1,PRKAR1A
Phototransduction Pathway	X1yr_O6_18d.count - 2017-06-29 01:20 PM	0.845	0.0952	#NUM!	GNB1,PRKAR1A
Phototransduction Pathway	X1yr_O6_24d.count - 2017-06-29 01:22 PM	1.02	0.0952	#NUM!	GNB1,PRKAR1A
Chemokine Signaling	X1yr_O6_d1_iN.count - 2017-06-29 01:14 PM	0.683	0.06	#NUM!	CALM1 (includes others),RHOA,PPP1CB
Chemokine Signaling	X1yr_O6_3d.count - 2017-06-29 01:18 PM	0.478	0.04	#NUM!	RHOA,CXCL12
Chemokine Signaling	X1yr_O6_6d.count - 2017-06-29 01:19 PM	0.482	0.06	#NUM!	CALM1 (includes others),RHOA,CXCL12
Chemokine Signaling	X1yr_O6_12d.count - 2017-06-29 01:20 PM	1.34	0.1	#NUM!	CALM1 (includes others),MPRIP,CCL2,RHOA,CXCL12
Chemokine Signaling	X1yr_O6_18d.count - 2017-06-29 01:20 PM	0.673	0.06	#NUM!	CALM1 (includes others),RHOA,CXCL12
Chemokine Signaling	X1yr_O6_24d.count - 2017-06-29 01:22 PM	0.898	0.06	#NUM!	CALM1 (includes others),RHOA,CXCL12
Sonic Hedgehog Signaling	X1yr_O6_d1_iN.count - 2017-06-29 01:14 PM	0.325	0.05	#NUM!	PRKAR1A
Sonic Hedgehog Signaling	X1yr_O6_3d.count - 2017-06-29 01:18 PM	0.419	0.05	#NUM!	PRKAR1A
Sonic Hedgehog Signaling	X1yr_O6_6d.count - 2017-06-29 01:19 PM	0.25	0.05	#NUM!	PRKAR1A
Sonic Hedgehog Signaling	X1yr_O6_12d.count - 2017-06-29 01:20 PM	0.257	0.05	#NUM!	PRKAR1A
Sonic Hedgehog Signaling	X1yr_O6_18d.count - 2017-06-29 01:20 PM	0.322	0.05	#NUM!	PRKAR1A
Sonic Hedgehog Signaling	X1yr_O6_24d.count - 2017-06-29 01:22 PM	0.403	0.05	#NUM!	PRKAR1A
Death Receptor Signaling	X1yr_O6_3d.count - 2017-06-29 01:18 PM	0.701	0.0462	#NUM!	ACTB,ACTG1,MAP4K4
Death Receptor Signaling	X1yr_O6_6d.count - 2017-06-29 01:19 PM	0.571	0.0615	#NUM!	ACTB,LMNA,ACTG1,MAP4K4
Death Receptor Signaling	X1yr_O6_12d.count - 2017-06-29 01:20 PM	0.595	0.0615	#NUM!	ACTB,SPTAN1,ACTG1,MAP4K4
Death Receptor Signaling	X1yr_O6_24d.count - 2017-06-29 01:22 PM	1.11	0.0615	#NUM!	ACTB,SPTAN1,ACTG1,MAP4K4
PPAR Signaling	X1yr_O6_d1_iN.count - 2017-06-29 01:14 PM	0.412	0.0423	#NUM!	HSP90B1,HSP90AB1,HSP90AA1
PPAR Signaling	X1yr_O6_3d.count - 2017-06-29 01:18 PM	2.86	0.0986	#NUM!	HSP90B1,HSP90AB1,PDGFRA,HSP90AA1,IL1R1,MAP4K4,PDGFRB
PPAR Signaling	X1yr_O6_6d.count - 2017-06-29 01:19 PM	1.62	0.0986	#NUM!	HSP90B1,HSP90AB1,PDGFRA,HSP90AA1,IL1R1,MAP4K4,PDGFRB
PPAR Signaling	X1yr_O6_12d.count - 2017-06-29 01:20 PM	1.67	0.0986	#NUM!	HSP90B1,HSP90AB1,PDGFRA,HSP90AA1,IL1R1,MAP4K4,PDGFRB
PPAR Signaling	X1yr_O6_18d.count - 2017-06-29 01:20 PM	1.6	0.0845	#NUM!	HSP90B1,HSP90AB1,PDGFRA,HSP90AA1,IL1R1,PDGFRB
PPAR Signaling	X1yr_O6_24d.count - 2017-06-29 01:22 PM	2.74	0.0986	#NUM!	HSP90B1,HSP90AB1,PDGFRA,HSP90AA1,IL1R1,MAP4K4,PDGFRB
IGF-1 Signaling	X1yr_O6_d1_iN.count - 2017-06-29 01:14 PM	2.23	0.092	#NUM!	YWHAQ,IGFBP4,YWHAG,YWHAE,YWHAB,YWHAZ,IGFBP5,PRKAR1A
IGF-1 Signaling	X1yr_O6_3d.count - 2017-06-29 01:18 PM	0.468	0.0345	#NUM!	IGFBP4,IGFBP5,PRKAR1A
IGF-1 Signaling	X1yr_O6_6d.count - 2017-06-29 01:19 PM	1.21	0.0805	#NUM!	IGFBP4,YWHAG,YWHAB,FGFR1,IGFBP5,IGFBP7,PRKAR1A
IGF-1 Signaling	X1yr_O6_12d.count - 2017-06-29 01:20 PM	2.15	0.103	#NUM!	IGFBP4,YWHAG,YWHAB,FGFR1,IGFBP3,IGFBP5,IGFBP7,STAT3,PRKAR1A
IGF-1 Signaling	X1yr_O6_18d.count - 2017-06-29 01:20 PM	2.2	0.092	#NUM!	IGFBP4,YWHAG,YWHAB,FGFR1,IGFBP3,IGFBP5,IGFBP7,PRKAR1A
IGF-1 Signaling	X1yr_O6_24d.count - 2017-06-29 01:22 PM	1.19	0.0575	#NUM!	IGFBP4,YWHAG,IGFBP3,IGFBP5,PRKAR1A
Dopamine Receptor Signaling	X1yr_O6_d1_iN.count - 2017-06-29 01:14 PM	0.309	0.0385	#NUM!	PPP1CB,PRKAR1A
cAMP-mediated signaling	X1yr_O6_d1_iN.count - 2017-06-29 01:14 PM	0.422	0.038	#NUM!	CALM1 (includes others),RGS2,GNAS,PTGER3,DUSP1,PRKAR1A
p38 MAPK Signaling	X1yr_O6_18d.count - 2017-06-29 01:20 PM	0.312	0.0366	#NUM!	TGFBR2,IL1R1,STAT1
Apoptosis Signaling	X1yr_O6_6d.count - 2017-06-29 01:19 PM	0.281	0.0441	#NUM!	LMNA,MAP4K4,MCL1
Apoptosis Signaling	X1yr_O6_12d.count - 2017-06-29 01:20 PM	0.295	0.0441	#NUM!	SPTAN1,MAP4K4,MCL1
Apoptosis Signaling	X1yr_O6_24d.count - 2017-06-29 01:22 PM	0.296	0.0294	#NUM!	SPTAN1,MAP4K4
VEGF Signaling	X1yr_O6_d1_iN.count - 2017-06-29 01:14 PM	0.375	0.04	#NUM!	YWHAE,ACTB,ACTG1
VEGF Signaling	X1yr_O6_3d.count - 2017-06-29 01:18 PM	0.582	0.04	#NUM!	ACTB,HIF1A,ACTG1
VEGF Signaling	X1yr_O6_6d.count - 2017-06-29 01:19 PM	0.443	0.0533	#NUM!	ACTB,FGFR1,HIF1A,ACTG1
VEGF Signaling	X1yr_O6_12d.count - 2017-06-29 01:20 PM	0.464	0.0533	#NUM!	ACTB,FGFR1,HIF1A,ACTG1
VEGF Signaling	X1yr_O6_18d.count - 2017-06-29 01:20 PM	0.666	0.0533	#NUM!	ACTB,FGFR1,HIF1A,ACTG1
VEGF Signaling	X1yr_O6_24d.count - 2017-06-29 01:22 PM	0.545	0.04	#NUM!	ACTB,HIF1A,ACTG1
Hypoxia Signaling in the Cardiovascular System	X1yr_O6_d1_iN.count - 2017-06-29 01:14 PM	1.17	0.0816	#NUM!	P4HB,HSP90B1,HSP90AB1,HSP90AA1
Hypoxia Signaling in the Cardiovascular System	X1yr_O6_3d.count - 2017-06-29 01:18 PM	3.01	0.122	#NUM!	P4HB,HSP90B1,HSP90AB1,HSP90AA1,HIF1A,LDHA
Hypoxia Signaling in the Cardiovascular System	X1yr_O6_6d.count - 2017-06-29 01:19 PM	2.48	0.143	#NUM!	P4HB,HSP90B1,HSP90AB1,NQO1,HSP90AA1,HIF1A,LDHA
Hypoxia Signaling in the Cardiovascular System	X1yr_O6_12d.count - 2017-06-29 01:20 PM	1.92	0.122	#NUM!	P4HB,HSP90B1,HSP90AB1,HSP90AA1,HIF1A,LDHA
Hypoxia Signaling in the Cardiovascular System	X1yr_O6_18d.count - 2017-06-29 01:20 PM	3.08	0.143	#NUM!	P4HB,HSP90B1,HSP90AB1,NQO1,HSP90AA1,HIF1A,LDHA
Hypoxia Signaling in the Cardiovascular System	X1yr_O6_24d.count - 2017-06-29 01:22 PM	2.15	0.102	#NUM!	P4HB,HSP90B1,HSP90AB1,HSP90AA1,HIF1A
IL-6 Signaling	X1yr_O6_3d.count - 2017-06-29 01:18 PM	0.354	0.0291	#NUM!	IL6ST,IL1R1,MAP4K4
IL-6 Signaling	X1yr_O6_6d.count - 2017-06-29 01:19 PM	0.393	0.0485	#NUM!	IL6ST,FGFR1,IL1R1,MAP4K4,MCL1
IL-6 Signaling	X1yr_O6_12d.count - 2017-06-29 01:20 PM	0.655	0.0583	#NUM!	IL6ST,FGFR1,IL1R1,STAT3,MAP4K4,MCL1
IL-6 Signaling	X1yr_O6_24d.count - 2017-06-29 01:22 PM	0.325	0.0291	#NUM!	IL6ST,IL1R1,MAP4K4
PDGF Signaling	X1yr_O6_3d.count - 2017-06-29 01:18 PM	0.331	0.0303	#NUM!	PDGFRA,PDGFRB
PDGF Signaling	X1yr_O6_6d.count - 2017-06-29 01:19 PM	0.557	0.0606	#NUM!	FGFR1,PDGFRA,CAV1,PDGFRB
PDGF Signaling	X1yr_O6_12d.count - 2017-06-29 01:20 PM	0.926	0.0758	#NUM!	FGFR1,PDGFRA,CAV1,STAT3,PDGFRB
PDGF Signaling	X1yr_O6_18d.count - 2017-06-29 01:20 PM	0.801	0.0606	#NUM!	FGFR1,PDGFRA,STAT1,PDGFRB
PDGF Signaling	X1yr_O6_24d.count - 2017-06-29 01:22 PM	0.649	0.0455	#NUM!	PDGFRA,STAT1,PDGFRB
BMP signaling pathway	X1yr_O6_d1_iN.count - 2017-06-29 01:14 PM	0.276	0.0357	#NUM!	MAGED1,PRKAR1A
BMP signaling pathway	X1yr_O6_3d.count - 2017-06-29 01:18 PM	0.415	0.0357	#NUM!	MAGED1,PRKAR1A
BMP signaling pathway	X1yr_O6_18d.count - 2017-06-29 01:20 PM	0.27	0.0357	#NUM!	MAGED1,PRKAR1A
BMP signaling pathway	X1yr_O6_24d.count - 2017-06-29 01:22 PM	0.391	0.0357	#NUM!	MAGED1,PRKAR1A
GPCR-Mediated Integration of Enteroendocrine Signaling Exemplified by an L Cell	X1yr_O6_d1_iN.count - 2017-06-29 01:14 PM	0.796	0.0682	#NUM!	GNAS,SST,PRKAR1A
GPCR-Mediated Integration of Enteroendocrine Signaling Exemplified by an L Cell	X1yr_O6_3d.count - 2017-06-29 01:18 PM	1.07	0.0682	#NUM!	GNAS,PDIA3,PRKAR1A
GPCR-Mediated Integration of Enteroendocrine Signaling Exemplified by an L Cell	X1yr_O6_6d.count - 2017-06-29 01:19 PM	0.996	0.0909	#NUM!	GNAS,PDIA3,SST,PRKAR1A
GPCR-Mediated Integration of Enteroendocrine Signaling Exemplified by an L Cell	X1yr_O6_12d.count - 2017-06-29 01:20 PM	1.03	0.0909	#NUM!	GNAS,PDIA3,SST,PRKAR1A
GPCR-Mediated Integration of Enteroendocrine Signaling Exemplified by an L Cell	X1yr_O6_18d.count - 2017-06-29 01:20 PM	1.3	0.0909	#NUM!	GNAS,PDIA3,SST,PRKAR1A
GPCR-Mediated Integration of Enteroendocrine Signaling Exemplified by an L Cell	X1yr_O6_24d.count - 2017-06-29 01:22 PM	1.64	0.0909	#NUM!	GNAS,PDIA3,SST,PRKAR1A
GPCR-Mediated Nutrient Sensing in Enteroendocrine Cells	X1yr_O6_d1_iN.count - 2017-06-29 01:14 PM	0.338	0.0408	#NUM!	GNAS,PRKAR1A
GPCR-Mediated Nutrient Sensing in Enteroendocrine Cells	X1yr_O6_3d.count - 2017-06-29 01:18 PM	0.961	0.0612	#NUM!	GNAS,PDIA3,PRKAR1A
GPCR-Mediated Nutrient Sensing in Enteroendocrine Cells	X1yr_O6_6d.count - 2017-06-29 01:19 PM	0.497	0.0612	#NUM!	GNAS,PDIA3,PRKAR1A
GPCR-Mediated Nutrient Sensing in Enteroendocrine Cells	X1yr_O6_12d.count - 2017-06-29 01:20 PM	0.515	0.0612	#NUM!	GNAS,PDIA3,PRKAR1A
GPCR-Mediated Nutrient Sensing in Enteroendocrine Cells	X1yr_O6_18d.count - 2017-06-29 01:20 PM	1.16	0.0816	#NUM!	GNAS,PDIA3,GNG12,PRKAR1A
GPCR-Mediated Nutrient Sensing in Enteroendocrine Cells	X1yr_O6_24d.count - 2017-06-29 01:22 PM	0.917	0.0612	#NUM!	GNAS,PDIA3,PRKAR1A
Gustation Pathway	X1yr_O6_3d.count - 2017-06-29 01:18 PM	0.347	0.0312	#NUM!	GNB1,PRKAR1A
Gustation Pathway	X1yr_O6_24d.count - 2017-06-29 01:22 PM	0.324	0.0312	#NUM!	GNB1,PRKAR1A
Phagosome Formation	X1yr_O6_d1_iN.count - 2017-06-29 01:14 PM	0.485	0.0469	#NUM!	ITGB1,FN1,RHOA
Phagosome Formation	X1yr_O6_3d.count - 2017-06-29 01:18 PM	1.76	0.0781	#NUM!	ITGB1,FN1,RND3,PDIA3,RHOA
Phagosome Formation	X1yr_O6_6d.count - 2017-06-29 01:19 PM	1.84	0.109	#NUM!	ITGB1,FN1,RND3,PDIA3,RHOA,FGFR1,ITGA5
Phagosome Formation	X1yr_O6_12d.count - 2017-06-29 01:20 PM	1.4	0.0938	#NUM!	ITGB1,FN1,RND3,PDIA3,RHOA,FGFR1
Phagosome Formation	X1yr_O6_18d.count - 2017-06-29 01:20 PM	1.8	0.0938	#NUM!	ITGB1,FN1,RND3,PDIA3,RHOA,FGFR1
Phagosome Formation	X1yr_O6_24d.count - 2017-06-29 01:22 PM	1.68	0.0781	#NUM!	ITGB1,FN1,RND3,PDIA3,RHOA
Phagosome Maturation	X1yr_O6_d1_iN.count - 2017-06-29 01:14 PM	4.28	0.133	#NUM!	B2M,DYNC1H1,CTSD,CALR,TUBA1A,PRDX1,PRDX5,HLA-A,HLA-B,CANX,TUBB
Phagosome Maturation	X1yr_O6_3d.count - 2017-06-29 01:18 PM	3.85	0.108	#NUM!	B2M,CTSD,CALR,LAMP2,HLA-A,HLA-B,LAMP1,CANX,TUBB
Phagosome Maturation	X1yr_O6_6d.count - 2017-06-29 01:19 PM	4.6	0.157	#NUM!	B2M,CALR,PRDX1,HLA-A,HLA-B,RAB7A,CANX,TUBB,DYNC1H1,CTSD,LAMP2,TUBA1A,LAMP1
Phagosome Maturation	X1yr_O6_12d.count - 2017-06-29 01:20 PM	5.42	0.169	#NUM!	B2M,CALR,PRDX1,HLA-A,HLA-B,RAB7A,CANX,TUBB,DYNC1H1,CTSD,LAMP2,TUBA1A,DYNC1LI2,LAMP1
Phagosome Maturation	X1yr_O6_18d.count - 2017-06-29 01:20 PM	4.24	0.133	#NUM!	B2M,DYNC1H1,CTSD,CALR,LAMP2,PRDX1,HLA-A,HLA-B,LAMP1,CANX,TUBB
Phagosome Maturation	X1yr_O6_24d.count - 2017-06-29 01:22 PM	4.45	0.12	#NUM!	B2M,DYNC1H1,CTSD,CALR,LAMP2,HLA-A,HLA-B,LAMP1,CANX,TUBB
autophagy	X1yr_O6_d1_iN.count - 2017-06-29 01:14 PM	0.537	0.0588	#NUM!	CTSD,SQSTM1
autophagy	X1yr_O6_3d.count - 2017-06-29 01:18 PM	2.09	0.118	#NUM!	CTSD,LAMP2,LAMP1,SQSTM1
autophagy	X1yr_O6_6d.count - 2017-06-29 01:19 PM	1.33	0.118	#NUM!	CTSD,LAMP2,LAMP1,SQSTM1
autophagy	X1yr_O6_12d.count - 2017-06-29 01:20 PM	1.36	0.118	#NUM!	CTSD,LAMP2,LAMP1,SQSTM1
autophagy	X1yr_O6_18d.count - 2017-06-29 01:20 PM	1.66	0.118	#NUM!	CTSD,LAMP2,LAMP1,SQSTM1
autophagy	X1yr_O6_24d.count - 2017-06-29 01:22 PM	2.02	0.118	#NUM!	CTSD,LAMP2,LAMP1,SQSTM1
Macropinocytosis Signaling	X1yr_O6_d1_iN.count - 2017-06-29 01:14 PM	0.268	0.0351	#NUM!	ITGB1,RHOA
Macropinocytosis Signaling	X1yr_O6_3d.count - 2017-06-29 01:18 PM	0.406	0.0351	#NUM!	ITGB1,RHOA
Macropinocytosis Signaling	X1yr_O6_6d.count - 2017-06-29 01:19 PM	0.702	0.0702	#NUM!	ITGB1,RHOA,FGFR1,ITGA5
Macropinocytosis Signaling	X1yr_O6_12d.count - 2017-06-29 01:20 PM	0.406	0.0526	#NUM!	ITGB1,RHOA,FGFR1
Macropinocytosis Signaling	X1yr_O6_18d.count - 2017-06-29 01:20 PM	0.565	0.0526	#NUM!	ITGB1,RHOA,FGFR1
Macropinocytosis Signaling	X1yr_O6_24d.count - 2017-06-29 01:22 PM	0.382	0.0351	#NUM!	ITGB1,RHOA
Sumoylation Pathway	X1yr_O6_d1_iN.count - 2017-06-29 01:14 PM	0.474	0.0462	#NUM!	GDI1,RHOA,GDI2
Sumoylation Pathway	X1yr_O6_3d.count - 2017-06-29 01:18 PM	0.339	0.0308	#NUM!	RND3,RHOA
Sumoylation Pathway	X1yr_O6_24d.count - 2017-06-29 01:22 PM	0.317	0.0308	#NUM!	RND3,RHOA
Th1 and Th2 Activation Pathway	X1yr_O6_12d.count - 2017-06-29 01:20 PM	0.389	0.0472	#NUM!	TGFBR2,HLA-A,FGFR1,HLA-B,STAT3
Th1 and Th2 Activation Pathway	X1yr_O6_18d.count - 2017-06-29 01:20 PM	0.605	0.0472	#NUM!	TGFBR2,HLA-A,FGFR1,HLA-B,STAT1
Th1 and Th2 Activation Pathway	X1yr_O6_24d.count - 2017-06-29 01:22 PM	0.308	0.0283	#NUM!	HLA-A,HLA-B,STAT1
Th1 Pathway	X1yr_O6_3d.count - 2017-06-29 01:18 PM	0.267	0.0263	#NUM!	HLA-A,HLA-B
Th1 Pathway	X1yr_O6_12d.count - 2017-06-29 01:20 PM	0.452	0.0526	#NUM!	HLA-A,FGFR1,HLA-B,STAT3
Th1 Pathway	X1yr_O6_18d.count - 2017-06-29 01:20 PM	0.652	0.0526	#NUM!	HLA-A,FGFR1,HLA-B,STAT1
Th1 Pathway	X1yr_O6_24d.count - 2017-06-29 01:22 PM	0.535	0.0395	#NUM!	HLA-A,HLA-B,STAT1
Th2 Pathway	X1yr_O6_3d.count - 2017-06-29 01:18 PM	0.235	0.0244	#NUM!	HLA-A,HLA-B
Th2 Pathway	X1yr_O6_6d.count - 2017-06-29 01:19 PM	0.371	0.0488	#NUM!	TGFBR2,HLA-A,FGFR1,HLA-B
Th2 Pathway	X1yr_O6_12d.count - 2017-06-29 01:20 PM	0.39	0.0488	#NUM!	TGFBR2,HLA-A,FGFR1,HLA-B
Th2 Pathway	X1yr_O6_18d.count - 2017-06-29 01:20 PM	0.578	0.0488	#NUM!	TGFBR2,HLA-A,FGFR1,HLA-B
GM-CSF Signaling	X1yr_O6_6d.count - 2017-06-29 01:19 PM	0.378	0.0517	#NUM!	FGFR1,RACK1,CCND1
GM-CSF Signaling	X1yr_O6_12d.count - 2017-06-29 01:20 PM	0.395	0.0517	#NUM!	FGFR1,RACK1,STAT3
GM-CSF Signaling	X1yr_O6_18d.count - 2017-06-29 01:20 PM	0.551	0.0517	#NUM!	FGFR1,RACK1,STAT1
GM-CSF Signaling	X1yr_O6_24d.count - 2017-06-29 01:22 PM	0.373	0.0345	#NUM!	RACK1,STAT1
Complement System	X1yr_O6_3d.count - 2017-06-29 01:18 PM	1.32	0.133	#NUM!	C1R,C3
Complement System	X1yr_O6_6d.count - 2017-06-29 01:19 PM	1.68	0.2	#NUM!	C1R,C3,CD46
Complement System	X1yr_O6_12d.count - 2017-06-29 01:20 PM	1.71	0.2	#NUM!	C1R,C3,CD46
Complement System	X1yr_O6_18d.count - 2017-06-29 01:20 PM	1.09	0.133	#NUM!	C1R,C3
Complement System	X1yr_O6_24d.count - 2017-06-29 01:22 PM	1.28	0.133	#NUM!	C1R,CFH
Ephrin Receptor Signaling	X1yr_O6_d1_iN.count - 2017-06-29 01:14 PM	0.478	0.0413	#NUM!	GNB1,ITGB1,GNAS,RHOA,RACK1
Ephrin Receptor Signaling	X1yr_O6_3d.count - 2017-06-29 01:18 PM	2.1	0.0661	#NUM!	GNB1,ITGB1,GNAS,SDC2,RHOA,RACK1,CXCL12,MAP4K4
Ephrin Receptor Signaling	X1yr_O6_6d.count - 2017-06-29 01:19 PM	1.25	0.0744	#NUM!	GNB1,ITGB1,ACTR2,GNAS,RHOA,RACK1,CXCL12,ITGA5,MAP4K4
Ephrin Receptor Signaling	X1yr_O6_12d.count - 2017-06-29 01:20 PM	1.68	0.0826	#NUM!	GNB1,ITGB1,ACTR2,GNAS,SDC2,RHOA,RACK1,CXCL12,STAT3,MAP4K4
Ephrin Receptor Signaling	X1yr_O6_18d.count - 2017-06-29 01:20 PM	1.41	0.0661	#NUM!	GNB1,ITGB1,GNAS,SDC2,RHOA,RACK1,CXCL12,GNG12
Ephrin Receptor Signaling	X1yr_O6_24d.count - 2017-06-29 01:22 PM	1.51	0.0579	#NUM!	GNB1,ITGB1,GNAS,RHOA,RACK1,CXCL12,MAP4K4
